# Supplementary material for: Selflessness is sexy: reported helping behaviour increases desirability of men and women as long-term sexual partners
Source: BMC Evol Biol. 2013 Sep 3;13:182. doi: 10.1186/1471-2148-13-182 (PMC3851331; doi:10.1186/1471-2148-13-182)
Supplement: Additional file 3 — Data supplement. [file 1471-2148-13-182-S3.zip]

Archive with 8 entries (8 files):
- womenchange_corr_R_code_FINAL+row_ID.R
- AllSame.csv
- menchange_corr_R_code_FINAL+row_ID.R
- Menchange_correct.txt
- repeatability.R
- Womenchange_correct_u23.txt
- Womenchange_correct.txt
- womenchange_U23_corr_R_code_FINAL+row_ID.R
