# Supplementary material for: Selflessness is sexy: reported helping behaviour increases desirability of men and women as long-term sexual partners
Source: BMC Evol Biol. 2013 Sep 3;13:182. doi: 10.1186/1471-2148-13-182 (PMC3851331; doi:10.1186/1471-2148-13-182)
Supplement: Additional file 3 — Data supplement. [file 1471-2148-13-182-S3.zip › Menchange_correct.txt]

row_ID	participant_ID	participant	age	in_ltr	faceno	name	job	sport	t1_critical	t2_critical	a_trait	zskew	trmt	t1_condition	t2_condition	change	t1_rate_long	t1_rate_short	t2_rate_long	t2_rate_short	focal_RL	t2_minus_t1
ID1	p1	1	20	0	1	Abbie	is_a_civil_servant	attends_a_ju_jitsu_club	Last_summer_she_sponsored_a_Ugandan_child_to_attend_school	The_last_film_she_watched_was_Surrogate	Last_summer_she_sponsored_a_Ugandan_child_to_attend_school	2.59	an	a	n	change	4	3	2	3	Long	-2
ID2	p1	1	20	0	2	Amy	is_a_copy_editor	attends_a_karate_club	She_regularly_provides_respite_care_for_a_relative_with_cancer	Her_favourite_Tv_programme_is_the_Simpsons	She_regularly_provides_respite_care_for_a_relative_with_cancer	2.11	an	a	n	change	5	4	3	4	Long	-2
ID3	p1	1	20	0	25	Anna	works_in_recruitment	plays_badminton	She_really_likes_Torchwood	She_regularly_records_a_'talking_newspaper'_service_for_blind_and_partially-sighted_people	She_regularly_records_a_'talking_newspaper'_service_for_blind_and_partially-sighted_people	3	na	n	a	change	1	1	2	1	Long	1
ID4	p1	1	20	0	18	Catherine	works_in_advertising	has_been_doing_judo_for_4_years	The_last_film_she_watched_was_Surrogate	Last_summer_she_sponsored_a_Ugandan_child_to_attend_school	Last_summer_she_sponsored_a_Ugandan_child_to_attend_school	2.59	na	n	a	change	2	3	1	2	Long	-1
ID5	p1	1	20	0	13	Ellie	is_a_sales_manager	goes_cross-country_running	She_regularly_provides_care_for_a_relative_with_alzheimers	She_is_a_fan_of_Heroes	She_regularly_provides_care_for_a_relative_with_alzheimers	2.11	an	a	n	change	3	1	1	1	Long	-2
ID6	p1	1	20	0	7	Emma	is_a_medical_writer	enjoys_kite_surfing	She_regularly_records_a_'talking_newspaper'_service_for_blind_and_partially-sighted_people	She_really_likes_Torchwood	She_regularly_records_a_'talking_newspaper'_service_for_blind_and_partially-sighted_people	3	an	a	n	change	3	1	1	1	Long	-2
ID7	p1	1	20	0	9	Gemma	is_a_project_manager	enjoys_playing_table_tennis	Every_week_she_volunteers_to_work_for_one_afternoon_a_week_in_a_charity_shop	The_last_film_she_watched_was_Slumdog_Millionaire	Every_week_she_volunteers_to_work_for_one_afternoon_a_week_in_a_charity_shop	2.16	an	a	n	change	1	2	1	1	Long	0
ID8	p1	1	20	0	27	Hannah	works_in_sales	plays_for_her_local_cricket_club	She_loves_watching_NCIS	Last_year_she_volunteered_to_work_at_a_homeless_shelter	Last_year_she_volunteered_to_work_at_a_homeless_shelter	2.64	na	n	a	change	1	1	1	1	Long	0
ID9	p1	1	20	0	26	Heather	works_in_retail	plays_basketball	She_loves_her_Kindle	Every_year_she_volunteers_to_teach_her_trade_to_mentally_disabled_people_to_help_them_find_employment	Every_year_she_volunteers_to_teach_her_trade_to_mentally_disabled_people_to_help_them_find_employment	2.84	na	n	a	change	1	1	1	1	Long	0
ID10	p1	1	20	0	4	Katie	is_a_graphic_designer	enjoys_archery	Last_year_she_volunteered_to_work_at_a_homeless_shelter	She_loves_watching_NCIS	Last_year_she_volunteered_to_work_at_a_homeless_shelter	2.64	an	a	n	change	4	3	1	1	Long	-3
ID11	p1	1	20	0	8	Laura	is_a_procurement_manager	enjoys_mountain_biking	Every_year_she_volunteers_to_teach_her_trade_to_mentally_disabled_people_to_help_them_find_employment	She_loves_her_Kindle	Every_year_she_volunteers_to_teach_her_trade_to_mentally_disabled_people_to_help_them_find_employment	2.84	an	a	n	change	1	1	1	1	Long	0
ID12	p1	1	20	0	23	Lisa	works_in_insurance	is_a_keen_rock_climber	Her_favourite_Tv_programme_is_the_Simpsons	She_regularly_provides_respite_care_for_a_relative_with_cancer	She_regularly_provides_respite_care_for_a_relative_with_cancer	2.11	na	n	a	change	4	2	1	1	Long	-3
ID13	p1	1	20	0	22	Louise	works_in_human_resources	is_a_keen_hockey_player	She_is_a_fan_of_Heroes	She_regularly_provides_care_for_a_relative_with_alzheimers	She_regularly_provides_care_for_a_relative_with_alzheimers	2.11	na	n	a	change	1	1	1	1	Long	0
ID14	p1	1	20	0	15	Tiffany	is_an_advertising_agent	goes_hiking_as_often_as_possible	The_last_film_she_watched_was_Slumdog_Millionaire	Every_week_she_volunteers_to_work_for_one_afternoon_a_week_in_a_charity_shop	Every_week_she_volunteers_to_work_for_one_afternoon_a_week_in_a_charity_shop	2.16	na	n	a	change	3	2	1	1	Long	-2
ID15	p2	2	20	0	1	Abbie	is_a_civil_servant	goes_rowing	She_regularly_records_a_'talking_newspaper'_service_for_blind_and_partially-sighted_people	She_like_listening_to_R&B	She_regularly_records_a_'talking_newspaper'_service_for_blind_and_partially-sighted_people	3	an	a	n	change	2	2	2	2	Long	0
ID16	p2	2	20	0	7	Amy	is_a_medical_writer	enjoys_kite_surfing	Last_year_she_volunteered_to_work_at_a_homeless_shelter	She_never_misses_an_episode_of_Flight_of_theConcords	Last_year_she_volunteered_to_work_at_a_homeless_shelter	2.64	an	a	n	change	2	2	2	2	Long	0
ID17	p2	2	20	0	2	Ashley	is_a_copy_editor	goes_hiking_as_often_as_possible	Every_week_she_volunteers_to_work_for_one_afternoon_a_week_in_a_charity_shop	She_loves_watching_NCIS	Every_week_she_volunteers_to_work_for_one_afternoon_a_week_in_a_charity_shop	2.16	an	a	n	change	1	1	1	1	Long	0
ID18	p2	2	20	0	19	Beth	works_in_consultantcy	has_been_kickboxing_for_18_months	She_likes_listening_to_bhangra	She_volunteers_to_work_for_one_afternoon_a_week_at_a_local_hospice	She_volunteers_to_work_for_one_afternoon_a_week_at_a_local_hospice	2.55	na	n	a	change	7	8	7	5	Long	0
ID19	p2	2	20	0	4	Charlotte	is_a_graphic_designer	attends_a_karate_club	Last_summer_she_donated_bone_marrow	She_really_likes_Torchwood	Last_summer_she_donated_bone_marrow	5.14	an	a	n	change	1	1	2	3	Long	1
ID20	p2	2	20	0	12	Fiona	is_a_retail_manager	is_a_keen_hockey_player	The_last_film_she_watched_was_Slumdog_Millionaire	She_regularly_provides_respite_care_for_a_relative_with_cancer	She_regularly_provides_respite_care_for_a_relative_with_cancer	2.11	na	n	a	change	5	6	7	5	Long	2
ID21	p2	2	20	0	14	Gemma	is_an_accountant	enjoys_playing_tennis	She_regularly_provides_respite_care_for_a_relative_with_cancer	The_last_film_she_watched_was_Slumdog_Millionaire	She_regularly_provides_respite_care_for_a_relative_with_cancer	2.11	an	a	n	change	8	7	7	7	Long	-1
ID22	p2	2	20	0	15	Heather	is_an_advertising_agent	enjoys_skiing	She_likes_eating_Thai_food	Every_weekend_she_helps_to_maintain_a_nature_reserve	Every_weekend_she_helps_to_maintain_a_nature_reserve	1.78	na	n	a	change	5	6	4	3	Long	-1
ID23	p2	2	20	0	8	Helen	is_a_procurement_manager	enjoys_mountain_biking	She_like_listening_to_R&B	She_regularly_records_a_'talking_newspaper'_service_for_blind_and_partially-sighted_people	She_regularly_records_a_'talking_newspaper'_service_for_blind_and_partially-sighted_people	3	na	n	a	change	4	3	4	2	Long	0
ID24	p2	2	20	0	9	Jo	is_a_project_manager	enjoys_athletics	She_loves_watching_NCIS	Every_week_she_volunteers_to_work_for_one_afternoon_a_week_in_a_charity_shop	Every_week_she_volunteers_to_work_for_one_afternoon_a_week_in_a_charity_shop	2.16	na	n	a	change	1	1	2	1	Long	1
ID25	p2	2	20	0	10	Katie	is_a_publisher	attends_a_kendo_club	She_really_likes_Torchwood	Last_summer_she_donated_bone_marrow	Last_summer_she_donated_bone_marrow	5.14	na	n	a	change	1	1	3	2	Long	2
ID26	p2	2	20	0	27	Louise	works_in_sales	plays_badminton	_She_never_misses_an_episode_of_Flight_of_theConcords	Last_year_she_volunteered_to_work_at_a_homeless_shelter	Last_year_she_volunteered_to_work_at_a_homeless_shelter	2.64	na	n	a	change	2	1	2	1	Long	0
ID27	p2	2	20	0	25	Natalie_	works_in_recruitment	plays_lacrosse	Every_weekend_she_helps_to_maintain_a_nature_reserve	She_likes_eating_Thai_food	Every_weekend_she_helps_to_maintain_a_nature_reserve	1.78	an	a	n	change	2	1	2	2	Long	0
ID28	p2	2	20	0	17	Tiffany	works_in_a_bank	has_been_fencing_for_2_years	She_volunteers_to_work_for_one_afternoon_a_week_at_a_local_hospice	She_likes_listening_to_bhangra	She_volunteers_to_work_for_one_afternoon_a_week_at_a_local_hospice	2.55	an	a	n	change	5	4	3	3	Long	-2
ID29	p3	3	20	0	28	Anna	is_a_recruitment_officer	has_been_kickboxing_for_18_months	She_really_likes_Torchwood	Last_summer_she_ran_a_marathon_to_raise_money_for_charity	Last_summer_she_ran_a_marathon_to_raise_money_for_charity	3.65	na	n	a	change	5	3	5	4	Long	0
ID30	p3	3	20	0	3	Antonia	is_a_publisher	loves_to_go_surfing	Last_summer_she_ran_a_marathon_to_raise_money_for_charity	She_really_likes_Torchwood	Last_summer_she_ran_a_marathon_to_raise_money_for_charity	3.65	an	a	n	change	5	7	8	6	Long	3
ID31	p3	3	20	0	14	Ashley	is_a_copy_editor	goes_diving_regularly	She_likes_Indian_food	Every_year_she_volunteers_to_teach_her_trade_to_mentally_disabled_people_to_help_them_find_employment	Every_year_she_volunteers_to_teach_her_trade_to_mentally_disabled_people_to_help_them_find_employment	2.84	na	n	a	change	7	4	7	5	Long	0
ID32	p3	3	20	0	7	Beth	is_a_journalist	goes_jogging	Last_year_she_organised_a_charity_raffle_to_buy_medical_equipment_for_a_local_hospital	The_last_film_she_watched_was_Slumdog_Millionaire	Last_year_she_organised_a_charity_raffle_to_buy_medical_equipment_for_a_local_hospital	2.06	an	a	n	change	7	7	7	6	Long	0
ID33	p3	3	20	0	17	Ellen	works_in_advertising	attends_a_ju_jitsu_club	She_loves_her_Kindle	She_regularly_provides_respite_care_for_a_relative_with_cancer	She_regularly_provides_respite_care_for_a_relative_with_cancer	2.11	na	n	a	change	4	5	7	7	Long	3
ID34	p3	3	20	0	19	Fiona	is_an_insurance_saleswoman	attends_a_karate_club	She_likes_listening_to_bhangra	Every_weekend_she_helps_to_maintain_a_nature_reserve	Every_weekend_she_helps_to_maintain_a_nature_reserve	1.78	na	n	a	change	4	4	6	4	Long	2
ID35	p3	3	20	0	2	Jo	is_a_project_manager	enjoys_mountain_biking	She_like_listening_to_R&B	Every_week_she_volunteers_to_work_for_one_afternoon_a_week_in_a_charity_shop	Every_week_she_volunteers_to_work_for_one_afternoon_a_week_in_a_charity_shop	2.16	na	n	a	change	4	6	6	6	Long	2
ID36	p3	3	20	0	18	Justine	works_in_retail	enjoys_swimming	The_last_film_she_watched_was_Slumdog_Millionaire	Last_year_she_organised_a_charity_raffle_to_buy_medical_equipment_for_a_local_hospital	Last_year_she_organised_a_charity_raffle_to_buy_medical_equipment_for_a_local_hospital	2.06	na	n	a	change	5	6	5	6	Long	0
ID37	p3	3	20	0	5	Katie	works_in_sales	enjoys_playing_tennis	Every_week_she_volunteers_to_work_for_one_afternoon_a_week_in_a_charity_shop	She_like_listening_to_R&B	Every_week_she_volunteers_to_work_for_one_afternoon_a_week_in_a_charity_shop	2.16	an	a	n	change	4	4	4	7	Long	0
ID38	p3	3	20	0	15	Lisa	is_a_medical_writer	enjoys_skiing	Every_year_she_volunteers_to_teach_her_trade_to_mentally_disabled_people_to_help_them_find_employment	She_likes_Indian_food	Every_year_she_volunteers_to_teach_her_trade_to_mentally_disabled_people_to_help_them_find_employment	2.84	an	a	n	change	2	2	4	4	Long	2
ID39	p3	3	20	0	10	Louise	works_in_development	goes_cross-country_running	The_last_film_she_watched_was_District_nine	She_regularly_records_a_'talking_newspaper'_service_for_blind_and_partially-sighted_people	She_regularly_records_a_'talking_newspaper'_service_for_blind_and_partially-sighted_people	3	na	n	a	change	4	5	8	6	Long	4
ID40	p3	3	20	0	23	Natalie_	works_in_project_management	plays_basketball	She_regularly_provides_respite_care_for_a_relative_with_cancer	She_loves_her_Kindle	She_regularly_provides_respite_care_for_a_relative_with_cancer	2.11	an	a	n	change	6	7	7	8	Long	1
ID41	p3	3	20	0	16	Olivia	works_in_the_finance_sector	enjoys_playing_table_tennis	Every_weekend_she_helps_to_maintain_a_nature_reserve	She_likes_listening_to_bhangra	Every_weekend_she_helps_to_maintain_a_nature_reserve	1.78	an	a	n	change	2	2	3	3	Long	1
ID42	p3	3	20	0	1	Pauline	is_a_graphic_designer	plays_lacrosse	She_regularly_records_a_'talking_newspaper'_service_for_blind_and_partially-sighted_people	The_last_film_she_watched_was_District_nine	She_regularly_records_a_'talking_newspaper'_service_for_blind_and_partially-sighted_people	3	an	a	n	change	4	5	6	7	Long	2
ID43	p4	4	20	0	1	Alex	works_in_sales	enjoys_skiing	She_regularly_looks_after_the_children_of_an_aunt_who_is_paralyzed	The_last_film_she_watched_was_Slumdog_Millionaire	She_regularly_looks_after_the_children_of_an_aunt_who_is_paralyzed	2.81	an	a	n	change	4	2	4	3	Long	0
ID44	p4	4	20	0	23	Amy	is_an_insurance_saleswoman	plays_lacrosse	Last_summer_she_sponsored_a_Ugandan_child_to_attend_school	She_never_misses_an_episode_of_Flight_of_theConcords	Last_summer_she_sponsored_a_Ugandan_child_to_attend_school	2.59	an	a	n	change	2	4	5	4	Long	3
ID45	p4	4	20	0	8	Anna	works_in_the_finance_sector	is_a_keen_hockey_player	Every_week_she_volunteers_to_work_for_one_afternoon_a_week_in_a_charity_shop	She_likes_eating_Thai_food	Every_week_she_volunteers_to_work_for_one_afternoon_a_week_in_a_charity_shop	2.16	an	a	n	change	4	5	6	5	Long	2
ID46	p4	4	20	0	24	Antonia	is_a_sales_manager	goes_jogging	She_regularly_records_a_'talking_newspaper'_service_for_blind_and_partially-sighted_people	She_like_listening_to_R&B	She_regularly_records_a_'talking_newspaper'_service_for_blind_and_partially-sighted_people	3	an	a	n	change	5	5	3	4	Long	-2
ID47	p4	4	20	0	25	Ashley	works_in_consultantcy	attends_a_karate_club	She_likes_eating_Thai_food	Every_week_she_volunteers_to_work_for_one_afternoon_a_week_in_a_charity_shop	Every_week_she_volunteers_to_work_for_one_afternoon_a_week_in_a_charity_shop	2.16	na	n	a	change	3	5	4	4	Long	1
ID48	p4	4	20	0	17	Beth	is_a_copy_editor	has_been_kickboxing_for_18_months	She_likes_Indian_food	She_regularly_provides_respite_care_for_a_relative_with_cancer	She_regularly_provides_respite_care_for_a_relative_with_cancer	2.11	na	n	a	change	5	5	5	5	Long	0
ID49	p4	4	20	0	2	Catherine	works_in_human_resources	goes_diving_regularly	The_last_film_she_watched_was_Slumdog_Millionaire	She_regularly_looks_after_the_children_of_an_aunt_who_is_paralyzed	She_regularly_looks_after_the_children_of_an_aunt_who_is_paralyzed	2.81	na	n	a	change	4	6	4	4	Long	0
ID50	p4	4	20	0	26	Emma	works_in_development	enjoys_playing_tennis	She_like_listening_to_R&B	She_regularly_records_a_'talking_newspaper'_service_for_blind_and_partially-sighted_people	She_regularly_records_a_'talking_newspaper'_service_for_blind_and_partially-sighted_people	3	na	n	a	change	2	4	4	3	Long	2
ID51	p4	4	20	0	5	Fiona	is_a_human_resources_manager	enjoys_swimming	Every_year_she_volunteers_to_teach_her_trade_to_mentally_disabled_people_to_help_them_find_employment	She_loves_watching_NCIS	Every_year_she_volunteers_to_teach_her_trade_to_mentally_disabled_people_to_help_them_find_employment	2.84	an	a	n	change	4	5	4	4	Long	0
ID52	p4	4	20	0	4	Hannah	works_in_retail	has_been_doing_judo_for_4_years	She_volunteers_to_work_for_one_afternoon_a_week_at_a_local_hospice	She_really_likes_Torchwood	She_volunteers_to_work_for_one_afternoon_a_week_at_a_local_hospice	2.55	an	a	n	change	1	2	2	2	Long	1
ID53	p4	4	20	0	27	Jo	works_in_advertising	enjoys_archery	She_never_misses_an_episode_of_Flight_of_theConcords	Last_summer_she_sponsored_a_Ugandan_child_to_attend_school	Last_summer_she_sponsored_a_Ugandan_child_to_attend_school	2.59	na	n	a	change	3	2	3	3	Long	0
ID54	p4	4	20	0	10	Louise	is_an_accountant	goes_cross-country_running	She_really_likes_Torchwood	She_volunteers_to_work_for_one_afternoon_a_week_at_a_local_hospice	She_volunteers_to_work_for_one_afternoon_a_week_at_a_local_hospice	2.55	na	n	a	change	3	4	3	3	Long	0
ID55	p4	4	20	0	9	Olivia	works_in_project_management	plays_for_her_local_cricket_club	She_regularly_provides_respite_care_for_a_relative_with_cancer	She_likes_Indian_food	She_regularly_provides_respite_care_for_a_relative_with_cancer	2.11	an	a	n	change	2	3	3	3	Long	1
ID56	p4	4	20	0	15	Pauline	is_an_advertising_agent	enjoys_playing_table_tennis	She_loves_watching_NCIS	Every_year_she_volunteers_to_teach_her_trade_to_mentally_disabled_people_to_help_them_find_employment	Every_year_she_volunteers_to_teach_her_trade_to_mentally_disabled_people_to_help_them_find_employment	2.84	na	n	a	change	4	5	3	3	Long	-1
ID57	p5	5	21	0	19	Alex	is_a_recruitment_officer	has_been_kickboxing_for_18_months	She_regularly_looks_after_the_children_of_a_relative_with_multiple_sclerosis	She_really_likes_Torchwood	She_regularly_looks_after_the_children_of_a_relative_with_multiple_sclerosis	2.81	an	a	n	change	2	4	1	1	Long	-1
ID58	p5	5	21	0	24	Amy	works_in_graphic_design	goes_hiking_as_often_as_possible	_She_loves_her_Kindle	Last_summer_she_ran_a_marathon_to_raise_money_for_charity	Last_summer_she_ran_a_marathon_to_raise_money_for_charity	3.65	na	n	a	change	3	5	6	6	Long	3
ID59	p5	5	21	0	2	Anna	is_a_graphic_designer	has_regular_squash_games	Her_favourite_Tv_programme_is_the_Simpsons	She_volunteers_to_work_for_one_afternoon_a_week_at_a_local_hospice	She_volunteers_to_work_for_one_afternoon_a_week_at_a_local_hospice	2.55	na	n	a	change	2	2	1	1	Long	-1
ID60	p5	5	21	0	10	Charlotte	works_in_project_management	has_been_doing_judo_for_4_years	She_likes_Indian_food	Last_year_she_volunteered_to_work_at_a_homeless_shelter	Last_year_she_volunteered_to_work_at_a_homeless_shelter	2.64	na	n	a	change	8	8	8	8	Long	0
ID61	p5	5	21	0	26	Ellen	is_a_civil_servant	enjoys_skiing	Last_year_she_volunteered_to_work_at_a_homeless_shelter	She_likes_Indian_food	Last_year_she_volunteered_to_work_at_a_homeless_shelter	2.64	an	a	n	change	3	4	3	4	Long	0
ID62	p5	5	21	0	25	Emma	works_in_human_resources	goes_cross-country_running	She_is_a_fan_of_Heroes	Every_year_she_volunteers_to_teach_her_trade_to_mentally_disabled_people_to_help_them_find_employment	Every_year_she_volunteers_to_teach_her_trade_to_mentally_disabled_people_to_help_them_find_employment	2.84	na	n	a	change	6	7	5	6	Long	-1
ID63	p5	5	21	0	14	Gemma	works_in_development	is_a_keen_hockey_player	Last_summer_she_ran_a_marathon_to_raise_money_for_charity	_She_loves_her_Kindle	Last_summer_she_ran_a_marathon_to_raise_money_for_charity	3.65	an	a	n	change	3	4	6	7	Long	3
ID64	p5	5	21	0	15	Helen	works_in_a_bank	enjoys_archery	She_regularly_records_a_'talking_newspaper'_service_for_blind_and_partially-sighted_people	The_last_film_she_watched_was_Duplicity	She_regularly_records_a_'talking_newspaper'_service_for_blind_and_partially-sighted_people	3	an	a	n	change	8	8	8	8	Long	0
ID65	p5	5	21	0	22	Jo	is_a_journalist	enjoys_mountain_biking	The_last_film_she_watched_was_Duplicity	She_regularly_records_a_'talking_newspaper'_service_for_blind_and_partially-sighted_people	She_regularly_records_a_'talking_newspaper'_service_for_blind_and_partially-sighted_people	3	na	n	a	change	2	3	4	3	Long	2
ID66	p5	5	21	0	7	Katie	is_a_project_manager	goes_jogging	She_likes_eating_Thai_food	Last_summer_she_donated_bone_marrow	Last_summer_she_donated_bone_marrow	5.14	na	n	a	change	1	1	1	2	Long	0
ID67	p5	5	21	0	17	Laura	is_a_financial_assistant	enjoys_athletics	She_volunteers_to_work_for_one_afternoon_a_week_at_a_local_hospice	Her_favourite_Tv_programme_is_the_Simpsons	She_volunteers_to_work_for_one_afternoon_a_week_at_a_local_hospice	2.55	an	a	n	change	2	2	1	1	Long	-1
ID68	p5	5	21	0	12	Lisa	is_an_accountant	plays_lacrosse	She_really_likes_Torchwood	She_regularly_looks_after_the_children_of_a_relative_with_multiple_sclerosis	She_regularly_looks_after_the_children_of_a_relative_with_multiple_sclerosis	2.81	na	n	a	change	2	2	2	3	Long	0
ID69	p5	5	21	0	18	Louise	is_an_insurance_saleswoman	goes_diving_regularly	Last_summer_she_donated_bone_marrow	She_likes_eating_Thai_food	Last_summer_she_donated_bone_marrow	5.14	an	a	n	change	4	6	5	7	Long	1
ID70	p5	5	21	0	11	Olivia	is_a_copy_editor	attends_a_karate_club	Every_year_she_volunteers_to_teach_her_trade_to_mentally_disabled_people_to_help_them_find_employment	She_is_a_fan_of_Heroes	Every_year_she_volunteers_to_teach_her_trade_to_mentally_disabled_people_to_help_them_find_employment	2.84	an	a	n	change	2	3	1	1	Long	-1
ID71	p6	6	19	0	17	Amy	is_a_graphic_designer	is_a_keen_hockey_player	Every_weekend_she_helps_to_maintain_a_nature_reserve	The_last_film_she_watched_was_Slumdog_Millionaire	Every_weekend_she_helps_to_maintain_a_nature_reserve	1.78	an	a	n	change	6	4	4	3	Long	-2
ID72	p6	6	19	0	13	Antonia	works_in_retail	enjoys_archery	Last_summer_she_donated_bone_marrow	She_never_misses_an_episode_of_Flight_of_theConcords	Last_summer_she_donated_bone_marrow	5.14	an	a	n	change	6	5	4	4	Long	-2
ID73	p6	6	19	0	19	Catherine	is_a_publisher	attends_a_karate_club	The_last_film_she_watched_was_Duplicity	Last_summer_she_ran_a_marathon_to_raise_money_for_charity	Last_summer_she_ran_a_marathon_to_raise_money_for_charity	3.65	na	n	a	change	6	3	5	4	Long	-1
ID74	p6	6	19	0	2	Fiona	works_in_graphic_design	goes_diving_regularly	She_regularly_provides_care_for_a_relative_with_alzheimers	She_likes_eating_Thai_food	She_regularly_provides_care_for_a_relative_with_alzheimers	2.11	an	a	n	change	7	5	5	4	Long	-2
ID75	p6	6	19	0	10	Gemma	is_an_accountant	enjoys_mountain_biking	Her_favourite_Tv_programme_is_the_Simpsons	She_regularly_looks_after_the_children_of_a_relative_with_multiple_sclerosis	She_regularly_looks_after_the_children_of_a_relative_with_multiple_sclerosis	2.81	na	n	a	change	6	4	5	5	Long	-1
ID76	p6	6	19	0	8	Heather	works_in_the_finance_sector	enjoys_athletics	Last_summer_she_ran_a_marathon_to_raise_money_for_charity	The_last_film_she_watched_was_Duplicity	Last_summer_she_ran_a_marathon_to_raise_money_for_charity	3.65	an	a	n	change	7	4	5	6	Long	-2
ID77	p6	6	19	0	27	Helen	is_a_medical_writer	goes_cross-country_running	She_regularly_provides_respite_care_for_a_relative_with_cancer	The_last_film_she_watched_was_Surrogate	She_regularly_provides_respite_care_for_a_relative_with_cancer	2.11	an	a	n	change	8	6	4	4	Long	-4
ID78	p6	6	19	0	1	Justine	is_a_civil_servant	plays_basketball	The_last_film_she_watched_was_Slumdog_Millionaire	Every_weekend_she_helps_to_maintain_a_nature_reserve	Every_weekend_she_helps_to_maintain_a_nature_reserve	1.78	na	n	a	change	7	8	7	7	Long	0
ID79	p6	6	19	0	18	Katie	works_in_sales	enjoys_skiing	_She_really_likes_Torchwood	She_regularly_records_a_'talking_newspaper'_service_for_blind_and_partially-sighted_people	She_regularly_records_a_'talking_newspaper'_service_for_blind_and_partially-sighted_people	3	na	n	a	change	7	6	5	6	Long	-2
ID80	p6	6	19	0	26	Lisa	is_an_insurance_saleswoman	enjoys_swimming	She_regularly_looks_after_the_children_of_a_relative_with_multiple_sclerosis	Her_favourite_Tv_programme_is_the_Simpsons	She_regularly_looks_after_the_children_of_a_relative_with_multiple_sclerosis	2.81	an	a	n	change	6	3	3	3	Long	-3
ID81	p6	6	19	0	5	Louise	is_a_financial_assistant	attends_a_kendo_club	She_likes_eating_Thai_food	She_regularly_provides_care_for_a_relative_with_alzheimers	She_regularly_provides_care_for_a_relative_with_alzheimers	2.11	na	n	a	change	4	5	5	4	Long	1
ID82	p6	6	19	0	9	Natalie_	is_a_journalist	loves_to_go_surfing	She_regularly_records_a_'talking_newspaper'_service_for_blind_and_partially-sighted_people	She_really_likes_Torchwood	She_regularly_records_a_'talking_newspaper'_service_for_blind_and_partially-sighted_people	3	an	a	n	change	3	3	2	3	Long	-1
ID83	p6	6	19	0	28	Pauline	works_in_insurance	enjoys_playing_table_tennis	The_last_film_she_watched_was_Surrogate	She_regularly_provides_respite_care_for_a_relative_with_cancer	She_regularly_provides_respite_care_for_a_relative_with_cancer	2.11	na	n	a	change	6	6	6	5	Long	0
ID84	p6	6	19	0	16	Tiffany	works_in_human_resources	plays_lacrosse	She_never_misses_an_episode_of_Flight_of_theConcords	Last_summer_she_donated_bone_marrow	Last_summer_she_donated_bone_marrow	5.14	na	n	a	change	6	4	5	4	Long	-1
ID85	p7	7	19	0	1	Abbie	is_a_civil_servant	attends_a_ju_jitsu_club	Last_summer_she_sponsored_a_Ugandan_child_to_attend_school	The_last_film_she_watched_was_Surrogate	Last_summer_she_sponsored_a_Ugandan_child_to_attend_school	2.59	an	a	n	change	7	7	3	4	Long	-4
ID86	p7	7	19	0	2	Amy	is_a_copy_editor	attends_a_karate_club	She_regularly_provides_respite_care_for_a_relative_with_cancer	Her_favourite_Tv_programme_is_the_Simpsons	She_regularly_provides_respite_care_for_a_relative_with_cancer	2.11	an	a	n	change	8	6	6	4	Long	-2
ID87	p7	7	19	0	25	Anna	works_in_recruitment	plays_badminton	She_really_likes_Torchwood	She_regularly_records_a_'talking_newspaper'_service_for_blind_and_partially-sighted_people	She_regularly_records_a_'talking_newspaper'_service_for_blind_and_partially-sighted_people	3	na	n	a	change	6	5	3	4	Long	-3
ID88	p7	7	19	0	18	Catherine	works_in_advertising	has_been_doing_judo_for_4_years	The_last_film_she_watched_was_Surrogate	Last_summer_she_sponsored_a_Ugandan_child_to_attend_school	Last_summer_she_sponsored_a_Ugandan_child_to_attend_school	2.59	na	n	a	change	7	6	3	4	Long	-4
ID89	p7	7	19	0	13	Ellie	is_a_sales_manager	goes_cross-country_running	She_regularly_provides_care_for_a_relative_with_alzheimers	She_is_a_fan_of_Heroes	She_regularly_provides_care_for_a_relative_with_alzheimers	2.11	an	a	n	change	4	4	3	4	Long	-1
ID90	p7	7	19	0	7	Emma	is_a_medical_writer	enjoys_kite_surfing	She_regularly_records_a_'talking_newspaper'_service_for_blind_and_partially-sighted_people	She_really_likes_Torchwood	She_regularly_records_a_'talking_newspaper'_service_for_blind_and_partially-sighted_people	3	an	a	n	change	4	4	2	4	Long	-2
ID91	p7	7	19	0	9	Gemma	is_a_project_manager	enjoys_playing_table_tennis	Every_week_she_volunteers_to_work_for_one_afternoon_a_week_in_a_charity_shop	The_last_film_she_watched_was_Slumdog_Millionaire	Every_week_she_volunteers_to_work_for_one_afternoon_a_week_in_a_charity_shop	2.16	an	a	n	change	4	4	5	5	Long	1
ID92	p7	7	19	0	27	Hannah	works_in_sales	plays_for_her_local_cricket_club	She_loves_watching_NCIS	Last_year_she_volunteered_to_work_at_a_homeless_shelter	Last_year_she_volunteered_to_work_at_a_homeless_shelter	2.64	na	n	a	change	4	5	4	3	Long	0
ID93	p7	7	19	0	26	Heather	works_in_retail	plays_basketball	She_loves_her_Kindle	Every_year_she_volunteers_to_teach_her_trade_to_mentally_disabled_people_to_help_them_find_employment	Every_year_she_volunteers_to_teach_her_trade_to_mentally_disabled_people_to_help_them_find_employment	2.84	na	n	a	change	2	3	1	2	Long	-1
ID94	p7	7	19	0	4	Katie	is_a_graphic_designer	enjoys_archery	Last_year_she_volunteered_to_work_at_a_homeless_shelter	She_loves_watching_NCIS	Last_year_she_volunteered_to_work_at_a_homeless_shelter	2.64	an	a	n	change	4	5	5	5	Long	1
ID95	p7	7	19	0	8	Laura	is_a_procurement_manager	enjoys_mountain_biking	Every_year_she_volunteers_to_teach_her_trade_to_mentally_disabled_people_to_help_them_find_employment	She_loves_her_Kindle	Every_year_she_volunteers_to_teach_her_trade_to_mentally_disabled_people_to_help_them_find_employment	2.84	an	a	n	change	4	5	4	4	Long	0
ID96	p7	7	19	0	23	Lisa	works_in_insurance	is_a_keen_rock_climber	Her_favourite_Tv_programme_is_the_Simpsons	She_regularly_provides_respite_care_for_a_relative_with_cancer	She_regularly_provides_respite_care_for_a_relative_with_cancer	2.11	na	n	a	change	4	5	3	4	Long	-1
ID97	p7	7	19	0	22	Louise	works_in_human_resources	is_a_keen_hockey_player	She_is_a_fan_of_Heroes	She_regularly_provides_care_for_a_relative_with_alzheimers	She_regularly_provides_care_for_a_relative_with_alzheimers	2.11	na	n	a	change	4	5	2	3	Long	-2
ID98	p7	7	19	0	15	Tiffany	is_an_advertising_agent	goes_hiking_as_often_as_possible	The_last_film_she_watched_was_Slumdog_Millionaire	Every_week_she_volunteers_to_work_for_one_afternoon_a_week_in_a_charity_shop	Every_week_she_volunteers_to_work_for_one_afternoon_a_week_in_a_charity_shop	2.16	na	n	a	change	9	7	6	4	Long	-3
ID99	p8	8	18	0	1	Abbie	is_a_civil_servant	goes_rowing	She_regularly_records_a_'talking_newspaper'_service_for_blind_and_partially-sighted_people	She_like_listening_to_R&B	She_regularly_records_a_'talking_newspaper'_service_for_blind_and_partially-sighted_people	3	an	a	n	change	4	4	4	4	Long	0
ID100	p8	8	18	0	7	Amy	is_a_medical_writer	enjoys_kite_surfing	Last_year_she_volunteered_to_work_at_a_homeless_shelter	She_never_misses_an_episode_of_Flight_of_theConcords	Last_year_she_volunteered_to_work_at_a_homeless_shelter	2.64	an	a	n	change	7	6	5	5	Long	-2
ID101	p8	8	18	0	2	Ashley	is_a_copy_editor	goes_hiking_as_often_as_possible	Every_week_she_volunteers_to_work_for_one_afternoon_a_week_in_a_charity_shop	She_loves_watching_NCIS	Every_week_she_volunteers_to_work_for_one_afternoon_a_week_in_a_charity_shop	2.16	an	a	n	change	6	5	3	3	Long	-3
ID102	p8	8	18	0	19	Beth	works_in_consultantcy	has_been_kickboxing_for_18_months	She_likes_listening_to_bhangra	She_volunteers_to_work_for_one_afternoon_a_week_at_a_local_hospice	She_volunteers_to_work_for_one_afternoon_a_week_at_a_local_hospice	2.55	na	n	a	change	4	7	7	6	Long	3
ID103	p8	8	18	0	4	Charlotte	is_a_graphic_designer	attends_a_karate_club	Last_summer_she_donated_bone_marrow	She_really_likes_Torchwood	Last_summer_she_donated_bone_marrow	5.14	an	a	n	change	4	3	2	2	Long	-2
ID104	p8	8	18	0	12	Fiona	is_a_retail_manager	is_a_keen_hockey_player	The_last_film_she_watched_was_Slumdog_Millionaire	She_regularly_provides_respite_care_for_a_relative_with_cancer	She_regularly_provides_respite_care_for_a_relative_with_cancer	2.11	na	n	a	change	3	7	7	7	Long	4
ID105	p8	8	18	0	14	Gemma	is_an_accountant	enjoys_playing_tennis	She_regularly_provides_respite_care_for_a_relative_with_cancer	The_last_film_she_watched_was_Slumdog_Millionaire	She_regularly_provides_respite_care_for_a_relative_with_cancer	2.11	an	a	n	change	8	8	7	8	Long	-1
ID106	p8	8	18	0	15	Heather	is_an_advertising_agent	enjoys_skiing	She_likes_eating_Thai_food	Every_weekend_she_helps_to_maintain_a_nature_reserve	Every_weekend_she_helps_to_maintain_a_nature_reserve	1.78	na	n	a	change	6	6	6	6	Long	0
ID107	p8	8	18	0	8	Helen	is_a_procurement_manager	enjoys_mountain_biking	She_like_listening_to_R&B	She_regularly_records_a_'talking_newspaper'_service_for_blind_and_partially-sighted_people	She_regularly_records_a_'talking_newspaper'_service_for_blind_and_partially-sighted_people	3	na	n	a	change	4	4	3	3	Long	-1
ID108	p8	8	18	0	9	Jo	is_a_project_manager	enjoys_athletics	She_loves_watching_NCIS	Every_week_she_volunteers_to_work_for_one_afternoon_a_week_in_a_charity_shop	Every_week_she_volunteers_to_work_for_one_afternoon_a_week_in_a_charity_shop	2.16	na	n	a	change	3	3	3	3	Long	0
ID109	p8	8	18	0	10	Katie	is_a_publisher	attends_a_kendo_club	She_really_likes_Torchwood	Last_summer_she_donated_bone_marrow	Last_summer_she_donated_bone_marrow	5.14	na	n	a	change	4	6	4	4	Long	0
ID110	p8	8	18	0	27	Louise	works_in_sales	plays_badminton	_She_never_misses_an_episode_of_Flight_of_theConcords	Last_year_she_volunteered_to_work_at_a_homeless_shelter	Last_year_she_volunteered_to_work_at_a_homeless_shelter	2.64	na	n	a	change	3	3	6	6	Long	3
ID111	p8	8	18	0	25	Natalie_	works_in_recruitment	plays_lacrosse	Every_weekend_she_helps_to_maintain_a_nature_reserve	She_likes_eating_Thai_food	Every_weekend_she_helps_to_maintain_a_nature_reserve	1.78	an	a	n	change	2	3	3	3	Long	1
ID112	p8	8	18	0	17	Tiffany	works_in_a_bank	has_been_fencing_for_2_years	She_volunteers_to_work_for_one_afternoon_a_week_at_a_local_hospice	She_likes_listening_to_bhangra	She_volunteers_to_work_for_one_afternoon_a_week_at_a_local_hospice	2.55	an	a	n	change	5	5	3	3	Long	-2
ID113	p9	9	19	0	28	Anna	is_a_recruitment_officer	has_been_kickboxing_for_18_months	She_really_likes_Torchwood	Last_summer_she_ran_a_marathon_to_raise_money_for_charity	Last_summer_she_ran_a_marathon_to_raise_money_for_charity	3.65	na	n	a	change	5	6	5	6	Long	0
ID114	p9	9	19	0	3	Antonia	is_a_publisher	loves_to_go_surfing	Last_summer_she_ran_a_marathon_to_raise_money_for_charity	She_really_likes_Torchwood	Last_summer_she_ran_a_marathon_to_raise_money_for_charity	3.65	an	a	n	change	7	7	7	7	Long	0
ID115	p9	9	19	0	14	Ashley	is_a_copy_editor	goes_diving_regularly	She_likes_Indian_food	Every_year_she_volunteers_to_teach_her_trade_to_mentally_disabled_people_to_help_them_find_employment	Every_year_she_volunteers_to_teach_her_trade_to_mentally_disabled_people_to_help_them_find_employment	2.84	na	n	a	change	3	3	4	3	Long	1
ID116	p9	9	19	0	7	Beth	is_a_journalist	goes_jogging	Last_year_she_organised_a_charity_raffle_to_buy_medical_equipment_for_a_local_hospital	The_last_film_she_watched_was_Slumdog_Millionaire	Last_year_she_organised_a_charity_raffle_to_buy_medical_equipment_for_a_local_hospital	2.06	an	a	n	change	9	8	8	8	Long	-1
ID117	p9	9	19	0	17	Ellen	works_in_advertising	attends_a_ju_jitsu_club	She_loves_her_Kindle	She_regularly_provides_respite_care_for_a_relative_with_cancer	She_regularly_provides_respite_care_for_a_relative_with_cancer	2.11	na	n	a	change	7	9	9	9	Long	2
ID118	p9	9	19	0	19	Fiona	is_an_insurance_saleswoman	attends_a_karate_club	She_likes_listening_to_bhangra	Every_weekend_she_helps_to_maintain_a_nature_reserve	Every_weekend_she_helps_to_maintain_a_nature_reserve	1.78	na	n	a	change	3	3	3	3	Long	0
ID119	p9	9	19	0	2	Jo	is_a_project_manager	enjoys_mountain_biking	She_like_listening_to_R&B	Every_week_she_volunteers_to_work_for_one_afternoon_a_week_in_a_charity_shop	Every_week_she_volunteers_to_work_for_one_afternoon_a_week_in_a_charity_shop	2.16	na	n	a	change	5	5	6	5	Long	1
ID120	p9	9	19	0	18	Justine	works_in_retail	enjoys_swimming	The_last_film_she_watched_was_Slumdog_Millionaire	Last_year_she_organised_a_charity_raffle_to_buy_medical_equipment_for_a_local_hospital	Last_year_she_organised_a_charity_raffle_to_buy_medical_equipment_for_a_local_hospital	2.06	na	n	a	change	8	8	7	7	Long	-1
ID121	p9	9	19	0	5	Katie	works_in_sales	enjoys_playing_tennis	Every_week_she_volunteers_to_work_for_one_afternoon_a_week_in_a_charity_shop	She_like_listening_to_R&B	Every_week_she_volunteers_to_work_for_one_afternoon_a_week_in_a_charity_shop	2.16	an	a	n	change	7	6	5	6	Long	-2
ID122	p9	9	19	0	15	Lisa	is_a_medical_writer	enjoys_skiing	Every_year_she_volunteers_to_teach_her_trade_to_mentally_disabled_people_to_help_them_find_employment	She_likes_Indian_food	Every_year_she_volunteers_to_teach_her_trade_to_mentally_disabled_people_to_help_them_find_employment	2.84	an	a	n	change	3	4	5	5	Long	2
ID123	p9	9	19	0	10	Louise	works_in_development	goes_cross-country_running	The_last_film_she_watched_was_District_nine	She_regularly_records_a_'talking_newspaper'_service_for_blind_and_partially-sighted_people	She_regularly_records_a_'talking_newspaper'_service_for_blind_and_partially-sighted_people	3	na	n	a	change	7	6	6	6	Long	-1
ID124	p9	9	19	0	23	Natalie_	works_in_project_management	plays_basketball	She_regularly_provides_respite_care_for_a_relative_with_cancer	She_loves_her_Kindle	She_regularly_provides_respite_care_for_a_relative_with_cancer	2.11	an	a	n	change	7	7	5	5	Long	-2
ID125	p9	9	19	0	16	Olivia	works_in_the_finance_sector	enjoys_playing_table_tennis	Every_weekend_she_helps_to_maintain_a_nature_reserve	She_likes_listening_to_bhangra	Every_weekend_she_helps_to_maintain_a_nature_reserve	1.78	an	a	n	change	5	7	5	6	Long	0
ID126	p9	9	19	0	1	Pauline	is_a_graphic_designer	plays_lacrosse	She_regularly_records_a_'talking_newspaper'_service_for_blind_and_partially-sighted_people	The_last_film_she_watched_was_District_nine	She_regularly_records_a_'talking_newspaper'_service_for_blind_and_partially-sighted_people	3	an	a	n	change	7	5	6	5	Long	-1
ID127	p10	10	19	0	1	Alex	works_in_sales	enjoys_skiing	She_regularly_looks_after_the_children_of_an_aunt_who_is_paralyzed	The_last_film_she_watched_was_Slumdog_Millionaire	She_regularly_looks_after_the_children_of_an_aunt_who_is_paralyzed	2.81	an	a	n	change	2	2	1	1	Long	-1
ID128	p10	10	19	0	23	Amy	is_an_insurance_saleswoman	plays_lacrosse	Last_summer_she_sponsored_a_Ugandan_child_to_attend_school	She_never_misses_an_episode_of_Flight_of_theConcords	Last_summer_she_sponsored_a_Ugandan_child_to_attend_school	2.59	an	a	n	change	6	3	2	2	Long	-4
ID129	p10	10	19	0	8	Anna	works_in_the_finance_sector	is_a_keen_hockey_player	Every_week_she_volunteers_to_work_for_one_afternoon_a_week_in_a_charity_shop	She_likes_eating_Thai_food	Every_week_she_volunteers_to_work_for_one_afternoon_a_week_in_a_charity_shop	2.16	an	a	n	change	8	6	5	5	Long	-3
ID130	p10	10	19	0	24	Antonia	is_a_sales_manager	goes_jogging	She_regularly_records_a_'talking_newspaper'_service_for_blind_and_partially-sighted_people	She_like_listening_to_R&B	She_regularly_records_a_'talking_newspaper'_service_for_blind_and_partially-sighted_people	3	an	a	n	change	5	3	6	6	Long	1
ID131	p10	10	19	0	25	Ashley	works_in_consultantcy	attends_a_karate_club	She_likes_eating_Thai_food	Every_week_she_volunteers_to_work_for_one_afternoon_a_week_in_a_charity_shop	Every_week_she_volunteers_to_work_for_one_afternoon_a_week_in_a_charity_shop	2.16	na	n	a	change	4	4	3	2	Long	-1
ID132	p10	10	19	0	17	Beth	is_a_copy_editor	has_been_kickboxing_for_18_months	She_likes_Indian_food	She_regularly_provides_respite_care_for_a_relative_with_cancer	She_regularly_provides_respite_care_for_a_relative_with_cancer	2.11	na	n	a	change	5	6	3	4	Long	-2
ID133	p10	10	19	0	2	Catherine	works_in_human_resources	goes_diving_regularly	The_last_film_she_watched_was_Slumdog_Millionaire	She_regularly_looks_after_the_children_of_an_aunt_who_is_paralyzed	She_regularly_looks_after_the_children_of_an_aunt_who_is_paralyzed	2.81	na	n	a	change	4	4	2	2	Long	-2
ID134	p10	10	19	0	26	Emma	works_in_development	enjoys_playing_tennis	She_like_listening_to_R&B	She_regularly_records_a_'talking_newspaper'_service_for_blind_and_partially-sighted_people	She_regularly_records_a_'talking_newspaper'_service_for_blind_and_partially-sighted_people	3	na	n	a	change	2	3	1	1	Long	-1
ID135	p10	10	19	0	5	Fiona	is_a_human_resources_manager	enjoys_swimming	Every_year_she_volunteers_to_teach_her_trade_to_mentally_disabled_people_to_help_them_find_employment	She_loves_watching_NCIS	Every_year_she_volunteers_to_teach_her_trade_to_mentally_disabled_people_to_help_them_find_employment	2.84	an	a	n	change	2	2	1	1	Long	-1
ID136	p10	10	19	0	4	Hannah	works_in_retail	has_been_doing_judo_for_4_years	She_volunteers_to_work_for_one_afternoon_a_week_at_a_local_hospice	She_really_likes_Torchwood	She_volunteers_to_work_for_one_afternoon_a_week_at_a_local_hospice	2.55	an	a	n	change	3	2	1	1	Long	-2
ID137	p10	10	19	0	27	Jo	works_in_advertising	enjoys_archery	She_never_misses_an_episode_of_Flight_of_theConcords	Last_summer_she_sponsored_a_Ugandan_child_to_attend_school	Last_summer_she_sponsored_a_Ugandan_child_to_attend_school	2.59	na	n	a	change	3	3	2	2	Long	-1
ID138	p10	10	19	0	10	Louise	is_an_accountant	goes_cross-country_running	She_really_likes_Torchwood	She_volunteers_to_work_for_one_afternoon_a_week_at_a_local_hospice	She_volunteers_to_work_for_one_afternoon_a_week_at_a_local_hospice	2.55	na	n	a	change	2	3	2	2	Long	0
ID139	p10	10	19	0	9	Olivia	works_in_project_management	plays_for_her_local_cricket_club	She_regularly_provides_respite_care_for_a_relative_with_cancer	She_likes_Indian_food	She_regularly_provides_respite_care_for_a_relative_with_cancer	2.11	an	a	n	change	3	2	3	2	Long	0
ID140	p10	10	19	0	15	Pauline	is_an_advertising_agent	enjoys_playing_table_tennis	She_loves_watching_NCIS	Every_year_she_volunteers_to_teach_her_trade_to_mentally_disabled_people_to_help_them_find_employment	Every_year_she_volunteers_to_teach_her_trade_to_mentally_disabled_people_to_help_them_find_employment	2.84	na	n	a	change	4	4	3	2	Long	-1
ID141	p11	11	19	0	19	Alex	is_a_recruitment_officer	has_been_kickboxing_for_18_months	She_regularly_looks_after_the_children_of_a_relative_with_multiple_sclerosis	She_really_likes_Torchwood	She_regularly_looks_after_the_children_of_a_relative_with_multiple_sclerosis	2.81	an	a	n	change	2	2	1	2	Long	-1
ID142	p11	11	19	0	24	Amy	works_in_graphic_design	goes_hiking_as_often_as_possible	_She_loves_her_Kindle	Last_summer_she_ran_a_marathon_to_raise_money_for_charity	Last_summer_she_ran_a_marathon_to_raise_money_for_charity	3.65	na	n	a	change	2	2	2	2	Long	0
ID143	p11	11	19	0	2	Anna	is_a_graphic_designer	has_regular_squash_games	Her_favourite_Tv_programme_is_the_Simpsons	She_volunteers_to_work_for_one_afternoon_a_week_at_a_local_hospice	She_volunteers_to_work_for_one_afternoon_a_week_at_a_local_hospice	2.55	na	n	a	change	1	1	1	1	Long	0
ID144	p11	11	19	0	10	Charlotte	works_in_project_management	has_been_doing_judo_for_4_years	She_likes_Indian_food	Last_year_she_volunteered_to_work_at_a_homeless_shelter	Last_year_she_volunteered_to_work_at_a_homeless_shelter	2.64	na	n	a	change	4	4	2	2	Long	-2
ID145	p11	11	19	0	26	Ellen	is_a_civil_servant	enjoys_skiing	Last_year_she_volunteered_to_work_at_a_homeless_shelter	She_likes_Indian_food	Last_year_she_volunteered_to_work_at_a_homeless_shelter	2.64	an	a	n	change	2	2	1	2	Long	-1
ID146	p11	11	19	0	25	Emma	works_in_human_resources	goes_cross-country_running	She_is_a_fan_of_Heroes	Every_year_she_volunteers_to_teach_her_trade_to_mentally_disabled_people_to_help_them_find_employment	Every_year_she_volunteers_to_teach_her_trade_to_mentally_disabled_people_to_help_them_find_employment	2.84	na	n	a	change	3	4	2	3	Long	-1
ID147	p11	11	19	0	14	Gemma	works_in_development	is_a_keen_hockey_player	Last_summer_she_ran_a_marathon_to_raise_money_for_charity	_She_loves_her_Kindle	Last_summer_she_ran_a_marathon_to_raise_money_for_charity	3.65	an	a	n	change	2	4	2	3	Long	0
ID148	p11	11	19	0	15	Helen	works_in_a_bank	enjoys_archery	She_regularly_records_a_'talking_newspaper'_service_for_blind_and_partially-sighted_people	The_last_film_she_watched_was_Duplicity	She_regularly_records_a_'talking_newspaper'_service_for_blind_and_partially-sighted_people	3	an	a	n	change	3	4	3	3	Long	0
ID149	p11	11	19	0	22	Jo	is_a_journalist	enjoys_mountain_biking	The_last_film_she_watched_was_Duplicity	She_regularly_records_a_'talking_newspaper'_service_for_blind_and_partially-sighted_people	She_regularly_records_a_'talking_newspaper'_service_for_blind_and_partially-sighted_people	3	na	n	a	change	2	3	1	2	Long	-1
ID150	p11	11	19	0	7	Katie	is_a_project_manager	goes_jogging	She_likes_eating_Thai_food	Last_summer_she_donated_bone_marrow	Last_summer_she_donated_bone_marrow	5.14	na	n	a	change	2	1	1	1	Long	-1
ID151	p11	11	19	0	17	Laura	is_a_financial_assistant	enjoys_athletics	She_volunteers_to_work_for_one_afternoon_a_week_at_a_local_hospice	Her_favourite_Tv_programme_is_the_Simpsons	She_volunteers_to_work_for_one_afternoon_a_week_at_a_local_hospice	2.55	an	a	n	change	2	2	1	2	Long	-1
ID152	p11	11	19	0	12	Lisa	is_an_accountant	plays_lacrosse	She_really_likes_Torchwood	She_regularly_looks_after_the_children_of_a_relative_with_multiple_sclerosis	She_regularly_looks_after_the_children_of_a_relative_with_multiple_sclerosis	2.81	na	n	a	change	3	3	2	2	Long	-1
ID153	p11	11	19	0	18	Louise	is_an_insurance_saleswoman	goes_diving_regularly	Last_summer_she_donated_bone_marrow	She_likes_eating_Thai_food	Last_summer_she_donated_bone_marrow	5.14	an	a	n	change	3	3	2	2	Long	-1
ID154	p11	11	19	0	11	Olivia	is_a_copy_editor	attends_a_karate_club	Every_year_she_volunteers_to_teach_her_trade_to_mentally_disabled_people_to_help_them_find_employment	She_is_a_fan_of_Heroes	Every_year_she_volunteers_to_teach_her_trade_to_mentally_disabled_people_to_help_them_find_employment	2.84	an	a	n	change	2	2	1	2	Long	-1
ID155	p12	12	20	0	17	Amy	is_a_graphic_designer	is_a_keen_hockey_player	Every_weekend_she_helps_to_maintain_a_nature_reserve	The_last_film_she_watched_was_Slumdog_Millionaire	Every_weekend_she_helps_to_maintain_a_nature_reserve	1.78	an	a	n	change	3	2	2	4	Long	-1
ID156	p12	12	20	0	13	Antonia	works_in_retail	enjoys_archery	Last_summer_she_donated_bone_marrow	She_never_misses_an_episode_of_Flight_of_theConcords	Last_summer_she_donated_bone_marrow	5.14	an	a	n	change	7	3	2	3	Long	-5
ID157	p12	12	20	0	19	Catherine	is_a_publisher	attends_a_karate_club	The_last_film_she_watched_was_Duplicity	Last_summer_she_ran_a_marathon_to_raise_money_for_charity	Last_summer_she_ran_a_marathon_to_raise_money_for_charity	3.65	na	n	a	change	2	2	6	5	Long	4
ID158	p12	12	20	0	2	Fiona	works_in_graphic_design	goes_diving_regularly	She_regularly_provides_care_for_a_relative_with_alzheimers	She_likes_eating_Thai_food	She_regularly_provides_care_for_a_relative_with_alzheimers	2.11	an	a	n	change	6	4	3	4	Long	-3
ID159	p12	12	20	0	10	Gemma	is_an_accountant	enjoys_mountain_biking	Her_favourite_Tv_programme_is_the_Simpsons	She_regularly_looks_after_the_children_of_a_relative_with_multiple_sclerosis	She_regularly_looks_after_the_children_of_a_relative_with_multiple_sclerosis	2.81	na	n	a	change	4	3	5	3	Long	1
ID160	p12	12	20	0	8	Heather	works_in_the_finance_sector	enjoys_athletics	Last_summer_she_ran_a_marathon_to_raise_money_for_charity	The_last_film_she_watched_was_Duplicity	Last_summer_she_ran_a_marathon_to_raise_money_for_charity	3.65	an	a	n	change	6	4	2	4	Long	-4
ID161	p12	12	20	0	27	Helen	is_a_medical_writer	goes_cross-country_running	She_regularly_provides_respite_care_for_a_relative_with_cancer	The_last_film_she_watched_was_Surrogate	She_regularly_provides_respite_care_for_a_relative_with_cancer	2.11	an	a	n	change	6	4	3	4	Long	-3
ID162	p12	12	20	0	1	Justine	is_a_civil_servant	plays_basketball	The_last_film_she_watched_was_Slumdog_Millionaire	Every_weekend_she_helps_to_maintain_a_nature_reserve	Every_weekend_she_helps_to_maintain_a_nature_reserve	1.78	na	n	a	change	6	5	7	5	Long	1
ID163	p12	12	20	0	18	Katie	works_in_sales	enjoys_skiing	_She_really_likes_Torchwood	She_regularly_records_a_'talking_newspaper'_service_for_blind_and_partially-sighted_people	She_regularly_records_a_'talking_newspaper'_service_for_blind_and_partially-sighted_people	3	na	n	a	change	4	4	6	4	Long	2
ID164	p12	12	20	0	26	Lisa	is_an_insurance_saleswoman	enjoys_swimming	She_regularly_looks_after_the_children_of_a_relative_with_multiple_sclerosis	Her_favourite_Tv_programme_is_the_Simpsons	She_regularly_looks_after_the_children_of_a_relative_with_multiple_sclerosis	2.81	an	a	n	change	4	2	2	4	Long	-2
ID165	p12	12	20	0	5	Louise	is_a_financial_assistant	attends_a_kendo_club	She_likes_eating_Thai_food	She_regularly_provides_care_for_a_relative_with_alzheimers	She_regularly_provides_care_for_a_relative_with_alzheimers	2.11	na	n	a	change	7	4	6	4	Long	-1
ID166	p12	12	20	0	9	Natalie_	is_a_journalist	loves_to_go_surfing	She_regularly_records_a_'talking_newspaper'_service_for_blind_and_partially-sighted_people	She_really_likes_Torchwood	She_regularly_records_a_'talking_newspaper'_service_for_blind_and_partially-sighted_people	3	an	a	n	change	5	5	2	4	Long	-3
ID167	p12	12	20	0	28	Pauline	works_in_insurance	enjoys_playing_table_tennis	The_last_film_she_watched_was_Surrogate	She_regularly_provides_respite_care_for_a_relative_with_cancer	She_regularly_provides_respite_care_for_a_relative_with_cancer	2.11	na	n	a	change	3	2	5	3	Long	2
ID168	p12	12	20	0	16	Tiffany	works_in_human_resources	plays_lacrosse	She_never_misses_an_episode_of_Flight_of_theConcords	Last_summer_she_donated_bone_marrow	Last_summer_she_donated_bone_marrow	5.14	na	n	a	change	2	2	6	4	Long	4
ID169	p13	13	23	1	1	Abbie	is_a_civil_servant	attends_a_ju_jitsu_club	Last_summer_she_sponsored_a_Ugandan_child_to_attend_school	The_last_film_she_watched_was_Surrogate	Last_summer_she_sponsored_a_Ugandan_child_to_attend_school	2.59	an	a	n	change	7	3	7	7	Long	0
ID170	p13	13	23	1	2	Amy	is_a_copy_editor	attends_a_karate_club	She_regularly_provides_respite_care_for_a_relative_with_cancer	Her_favourite_Tv_programme_is_the_Simpsons	She_regularly_provides_respite_care_for_a_relative_with_cancer	2.11	an	a	n	change	2	3	4	4	Long	2
ID171	p13	13	23	1	25	Anna	works_in_recruitment	plays_badminton	She_really_likes_Torchwood	She_regularly_records_a_'talking_newspaper'_service_for_blind_and_partially-sighted_people	She_regularly_records_a_'talking_newspaper'_service_for_blind_and_partially-sighted_people	3	na	n	a	change	3	3	4	4	Long	1
ID172	p13	13	23	1	18	Catherine	works_in_advertising	has_been_doing_judo_for_4_years	The_last_film_she_watched_was_Surrogate	Last_summer_she_sponsored_a_Ugandan_child_to_attend_school	Last_summer_she_sponsored_a_Ugandan_child_to_attend_school	2.59	na	n	a	change	4	5	6	5	Long	2
ID173	p13	13	23	1	13	Ellie	is_a_sales_manager	goes_cross-country_running	She_regularly_provides_care_for_a_relative_with_alzheimers	She_is_a_fan_of_Heroes	She_regularly_provides_care_for_a_relative_with_alzheimers	2.11	an	a	n	change	2	2	5	4	Long	3
ID174	p13	13	23	1	7	Emma	is_a_medical_writer	enjoys_kite_surfing	She_regularly_records_a_'talking_newspaper'_service_for_blind_and_partially-sighted_people	She_really_likes_Torchwood	She_regularly_records_a_'talking_newspaper'_service_for_blind_and_partially-sighted_people	3	an	a	n	change	1	1	3	3	Long	2
ID175	p13	13	23	1	9	Gemma	is_a_project_manager	enjoys_playing_table_tennis	Every_week_she_volunteers_to_work_for_one_afternoon_a_week_in_a_charity_shop	The_last_film_she_watched_was_Slumdog_Millionaire	Every_week_she_volunteers_to_work_for_one_afternoon_a_week_in_a_charity_shop	2.16	an	a	n	change	5	8	6	8	Long	1
ID176	p13	13	23	1	27	Hannah	works_in_sales	plays_for_her_local_cricket_club	She_loves_watching_NCIS	Last_year_she_volunteered_to_work_at_a_homeless_shelter	Last_year_she_volunteered_to_work_at_a_homeless_shelter	2.64	na	n	a	change	1	1	3	3	Long	2
ID177	p13	13	23	1	26	Heather	works_in_retail	plays_basketball	She_loves_her_Kindle	Every_year_she_volunteers_to_teach_her_trade_to_mentally_disabled_people_to_help_them_find_employment	Every_year_she_volunteers_to_teach_her_trade_to_mentally_disabled_people_to_help_them_find_employment	2.84	na	n	a	change	1	1	3	3	Long	2
ID178	p13	13	23	1	4	Katie	is_a_graphic_designer	enjoys_archery	Last_year_she_volunteered_to_work_at_a_homeless_shelter	She_loves_watching_NCIS	Last_year_she_volunteered_to_work_at_a_homeless_shelter	2.64	an	a	n	change	3	4	6	6	Long	3
ID179	p13	13	23	1	8	Laura	is_a_procurement_manager	enjoys_mountain_biking	Every_year_she_volunteers_to_teach_her_trade_to_mentally_disabled_people_to_help_them_find_employment	She_loves_her_Kindle	Every_year_she_volunteers_to_teach_her_trade_to_mentally_disabled_people_to_help_them_find_employment	2.84	an	a	n	change	3	3	4	5	Long	1
ID180	p13	13	23	1	23	Lisa	works_in_insurance	is_a_keen_rock_climber	Her_favourite_Tv_programme_is_the_Simpsons	She_regularly_provides_respite_care_for_a_relative_with_cancer	She_regularly_provides_respite_care_for_a_relative_with_cancer	2.11	na	n	a	change	3	3	3	3	Long	0
ID181	p13	13	23	1	22	Louise	works_in_human_resources	is_a_keen_hockey_player	She_is_a_fan_of_Heroes	She_regularly_provides_care_for_a_relative_with_alzheimers	She_regularly_provides_care_for_a_relative_with_alzheimers	2.11	na	n	a	change	3	3	3	3	Long	0
ID182	p13	13	23	1	15	Tiffany	is_an_advertising_agent	goes_hiking_as_often_as_possible	The_last_film_she_watched_was_Slumdog_Millionaire	Every_week_she_volunteers_to_work_for_one_afternoon_a_week_in_a_charity_shop	Every_week_she_volunteers_to_work_for_one_afternoon_a_week_in_a_charity_shop	2.16	na	n	a	change	3	4	4	4	Long	1
ID183	p14	14	19	0	1	Abbie	is_a_civil_servant	goes_rowing	She_regularly_records_a_'talking_newspaper'_service_for_blind_and_partially-sighted_people	She_like_listening_to_R&B	She_regularly_records_a_'talking_newspaper'_service_for_blind_and_partially-sighted_people	3	an	a	n	change	6	3	2	2	Long	-4
ID184	p14	14	19	0	7	Amy	is_a_medical_writer	enjoys_kite_surfing	Last_year_she_volunteered_to_work_at_a_homeless_shelter	She_never_misses_an_episode_of_Flight_of_theConcords	Last_year_she_volunteered_to_work_at_a_homeless_shelter	2.64	an	a	n	change	6	3	5	3	Long	-1
ID185	p14	14	19	0	2	Ashley	is_a_copy_editor	goes_hiking_as_often_as_possible	Every_week_she_volunteers_to_work_for_one_afternoon_a_week_in_a_charity_shop	She_loves_watching_NCIS	Every_week_she_volunteers_to_work_for_one_afternoon_a_week_in_a_charity_shop	2.16	an	a	n	change	4	3	2	5	Long	-2
ID186	p14	14	19	0	19	Beth	works_in_consultantcy	has_been_kickboxing_for_18_months	She_likes_listening_to_bhangra	She_volunteers_to_work_for_one_afternoon_a_week_at_a_local_hospice	She_volunteers_to_work_for_one_afternoon_a_week_at_a_local_hospice	2.55	na	n	a	change	6	2	7	6	Long	1
ID187	p14	14	19	0	4	Charlotte	is_a_graphic_designer	attends_a_karate_club	Last_summer_she_donated_bone_marrow	She_really_likes_Torchwood	Last_summer_she_donated_bone_marrow	5.14	an	a	n	change	2	4	3	4	Long	1
ID188	p14	14	19	0	12	Fiona	is_a_retail_manager	is_a_keen_hockey_player	The_last_film_she_watched_was_Slumdog_Millionaire	She_regularly_provides_respite_care_for_a_relative_with_cancer	She_regularly_provides_respite_care_for_a_relative_with_cancer	2.11	na	n	a	change	5	5	6	7	Long	1
ID189	p14	14	19	0	14	Gemma	is_an_accountant	enjoys_playing_tennis	She_regularly_provides_respite_care_for_a_relative_with_cancer	The_last_film_she_watched_was_Slumdog_Millionaire	She_regularly_provides_respite_care_for_a_relative_with_cancer	2.11	an	a	n	change	6	5	8	8	Long	2
ID190	p14	14	19	0	15	Heather	is_an_advertising_agent	enjoys_skiing	She_likes_eating_Thai_food	Every_weekend_she_helps_to_maintain_a_nature_reserve	Every_weekend_she_helps_to_maintain_a_nature_reserve	1.78	na	n	a	change	5	3	4	2	Long	-1
ID191	p14	14	19	0	8	Helen	is_a_procurement_manager	enjoys_mountain_biking	She_like_listening_to_R&B	She_regularly_records_a_'talking_newspaper'_service_for_blind_and_partially-sighted_people	She_regularly_records_a_'talking_newspaper'_service_for_blind_and_partially-sighted_people	3	na	n	a	change	5	3	5	4	Long	0
ID192	p14	14	19	0	9	Jo	is_a_project_manager	enjoys_athletics	She_loves_watching_NCIS	Every_week_she_volunteers_to_work_for_one_afternoon_a_week_in_a_charity_shop	Every_week_she_volunteers_to_work_for_one_afternoon_a_week_in_a_charity_shop	2.16	na	n	a	change	4	7	5	7	Long	1
ID193	p14	14	19	0	10	Katie	is_a_publisher	attends_a_kendo_club	She_really_likes_Torchwood	Last_summer_she_donated_bone_marrow	Last_summer_she_donated_bone_marrow	5.14	na	n	a	change	2	6	4	7	Long	2
ID194	p14	14	19	0	27	Louise	works_in_sales	plays_badminton	_She_never_misses_an_episode_of_Flight_of_theConcords	Last_year_she_volunteered_to_work_at_a_homeless_shelter	Last_year_she_volunteered_to_work_at_a_homeless_shelter	2.64	na	n	a	change	3	2	4	2	Long	1
ID195	p14	14	19	0	25	Natalie_	works_in_recruitment	plays_lacrosse	Every_weekend_she_helps_to_maintain_a_nature_reserve	She_likes_eating_Thai_food	Every_weekend_she_helps_to_maintain_a_nature_reserve	1.78	an	a	n	change	6	7	4	7	Long	-2
ID196	p14	14	19	0	17	Tiffany	works_in_a_bank	has_been_fencing_for_2_years	She_volunteers_to_work_for_one_afternoon_a_week_at_a_local_hospice	She_likes_listening_to_bhangra	She_volunteers_to_work_for_one_afternoon_a_week_at_a_local_hospice	2.55	an	a	n	change	5	7	5	8	Long	0
ID197	p15	15	21	0	28	Anna	is_a_recruitment_officer	has_been_kickboxing_for_18_months	She_really_likes_Torchwood	Last_summer_she_ran_a_marathon_to_raise_money_for_charity	Last_summer_she_ran_a_marathon_to_raise_money_for_charity	3.65	na	n	a	change	2	2	2	2	Long	0
ID198	p15	15	21	0	3	Antonia	is_a_publisher	loves_to_go_surfing	Last_summer_she_ran_a_marathon_to_raise_money_for_charity	She_really_likes_Torchwood	Last_summer_she_ran_a_marathon_to_raise_money_for_charity	3.65	an	a	n	change	5	5	4	3	Long	-1
ID199	p15	15	21	0	14	Ashley	is_a_copy_editor	goes_diving_regularly	She_likes_Indian_food	Every_year_she_volunteers_to_teach_her_trade_to_mentally_disabled_people_to_help_them_find_employment	Every_year_she_volunteers_to_teach_her_trade_to_mentally_disabled_people_to_help_them_find_employment	2.84	na	n	a	change	1	2	3	1	Long	2
ID200	p15	15	21	0	7	Beth	is_a_journalist	goes_jogging	Last_year_she_organised_a_charity_raffle_to_buy_medical_equipment_for_a_local_hospital	The_last_film_she_watched_was_Slumdog_Millionaire	Last_year_she_organised_a_charity_raffle_to_buy_medical_equipment_for_a_local_hospital	2.06	an	a	n	change	7	7	7	6	Long	0
ID201	p15	15	21	0	17	Ellen	works_in_advertising	attends_a_ju_jitsu_club	She_loves_her_Kindle	She_regularly_provides_respite_care_for_a_relative_with_cancer	She_regularly_provides_respite_care_for_a_relative_with_cancer	2.11	na	n	a	change	6	8	9	9	Long	3
ID202	p15	15	21	0	19	Fiona	is_an_insurance_saleswoman	attends_a_karate_club	She_likes_listening_to_bhangra	Every_weekend_she_helps_to_maintain_a_nature_reserve	Every_weekend_she_helps_to_maintain_a_nature_reserve	1.78	na	n	a	change	3	3	3	2	Long	0
ID203	p15	15	21	0	2	Jo	is_a_project_manager	enjoys_mountain_biking	She_like_listening_to_R&B	Every_week_she_volunteers_to_work_for_one_afternoon_a_week_in_a_charity_shop	Every_week_she_volunteers_to_work_for_one_afternoon_a_week_in_a_charity_shop	2.16	na	n	a	change	4	5	2	3	Long	-2
ID204	p15	15	21	0	18	Justine	works_in_retail	enjoys_swimming	The_last_film_she_watched_was_Slumdog_Millionaire	Last_year_she_organised_a_charity_raffle_to_buy_medical_equipment_for_a_local_hospital	Last_year_she_organised_a_charity_raffle_to_buy_medical_equipment_for_a_local_hospital	2.06	na	n	a	change	5	6	4	3	Long	-1
ID205	p15	15	21	0	5	Katie	works_in_sales	enjoys_playing_tennis	Every_week_she_volunteers_to_work_for_one_afternoon_a_week_in_a_charity_shop	She_like_listening_to_R&B	Every_week_she_volunteers_to_work_for_one_afternoon_a_week_in_a_charity_shop	2.16	an	a	n	change	4	6	2	3	Long	-2
ID206	p15	15	21	0	15	Lisa	is_a_medical_writer	enjoys_skiing	Every_year_she_volunteers_to_teach_her_trade_to_mentally_disabled_people_to_help_them_find_employment	She_likes_Indian_food	Every_year_she_volunteers_to_teach_her_trade_to_mentally_disabled_people_to_help_them_find_employment	2.84	an	a	n	change	5	4	3	4	Long	-2
ID207	p15	15	21	0	10	Louise	works_in_development	goes_cross-country_running	The_last_film_she_watched_was_District_nine	She_regularly_records_a_'talking_newspaper'_service_for_blind_and_partially-sighted_people	She_regularly_records_a_'talking_newspaper'_service_for_blind_and_partially-sighted_people	3	na	n	a	change	5	4	4	5	Long	-1
ID208	p15	15	21	0	23	Natalie_	works_in_project_management	plays_basketball	She_regularly_provides_respite_care_for_a_relative_with_cancer	She_loves_her_Kindle	She_regularly_provides_respite_care_for_a_relative_with_cancer	2.11	an	a	n	change	8	7	6	5	Long	-2
ID209	p15	15	21	0	16	Olivia	works_in_the_finance_sector	enjoys_playing_table_tennis	Every_weekend_she_helps_to_maintain_a_nature_reserve	She_likes_listening_to_bhangra	Every_weekend_she_helps_to_maintain_a_nature_reserve	1.78	an	a	n	change	3	2	1	1	Long	-2
ID210	p15	15	21	0	1	Pauline	is_a_graphic_designer	plays_lacrosse	She_regularly_records_a_'talking_newspaper'_service_for_blind_and_partially-sighted_people	The_last_film_she_watched_was_District_nine	She_regularly_records_a_'talking_newspaper'_service_for_blind_and_partially-sighted_people	3	an	a	n	change	4	3	1	2	Long	-3
ID211	p16	16	20	0	1	Alex	works_in_sales	enjoys_skiing	She_regularly_looks_after_the_children_of_an_aunt_who_is_paralyzed	The_last_film_she_watched_was_Slumdog_Millionaire	She_regularly_looks_after_the_children_of_an_aunt_who_is_paralyzed	2.81	an	a	n	change	4	3	1	1	Long	-3
ID212	p16	16	20	0	23	Amy	is_an_insurance_saleswoman	plays_lacrosse	Last_summer_she_sponsored_a_Ugandan_child_to_attend_school	She_never_misses_an_episode_of_Flight_of_theConcords	Last_summer_she_sponsored_a_Ugandan_child_to_attend_school	2.59	an	a	n	change	1	1	2	3	Long	1
ID213	p16	16	20	0	8	Anna	works_in_the_finance_sector	is_a_keen_hockey_player	Every_week_she_volunteers_to_work_for_one_afternoon_a_week_in_a_charity_shop	She_likes_eating_Thai_food	Every_week_she_volunteers_to_work_for_one_afternoon_a_week_in_a_charity_shop	2.16	an	a	n	change	5	5	6	6	Long	1
ID214	p16	16	20	0	24	Antonia	is_a_sales_manager	goes_jogging	She_regularly_records_a_'talking_newspaper'_service_for_blind_and_partially-sighted_people	She_like_listening_to_R&B	She_regularly_records_a_'talking_newspaper'_service_for_blind_and_partially-sighted_people	3	an	a	n	change	4	6	3	7	Long	-1
ID215	p16	16	20	0	25	Ashley	works_in_consultantcy	attends_a_karate_club	She_likes_eating_Thai_food	Every_week_she_volunteers_to_work_for_one_afternoon_a_week_in_a_charity_shop	Every_week_she_volunteers_to_work_for_one_afternoon_a_week_in_a_charity_shop	2.16	na	n	a	change	1	1	2	6	Long	1
ID216	p16	16	20	0	17	Beth	is_a_copy_editor	has_been_kickboxing_for_18_months	She_likes_Indian_food	She_regularly_provides_respite_care_for_a_relative_with_cancer	She_regularly_provides_respite_care_for_a_relative_with_cancer	2.11	na	n	a	change	2	5	2	1	Long	0
ID217	p16	16	20	0	2	Catherine	works_in_human_resources	goes_diving_regularly	The_last_film_she_watched_was_Slumdog_Millionaire	She_regularly_looks_after_the_children_of_an_aunt_who_is_paralyzed	She_regularly_looks_after_the_children_of_an_aunt_who_is_paralyzed	2.81	na	n	a	change	7	7	3	7	Long	-4
ID218	p16	16	20	0	26	Emma	works_in_development	enjoys_playing_tennis	She_like_listening_to_R&B	She_regularly_records_a_'talking_newspaper'_service_for_blind_and_partially-sighted_people	She_regularly_records_a_'talking_newspaper'_service_for_blind_and_partially-sighted_people	3	na	n	a	change	5	8	2	2	Long	-3
ID219	p16	16	20	0	5	Fiona	is_a_human_resources_manager	enjoys_swimming	Every_year_she_volunteers_to_teach_her_trade_to_mentally_disabled_people_to_help_them_find_employment	She_loves_watching_NCIS	Every_year_she_volunteers_to_teach_her_trade_to_mentally_disabled_people_to_help_them_find_employment	2.84	an	a	n	change	1	1	1	1	Long	0
ID220	p16	16	20	0	4	Hannah	works_in_retail	has_been_doing_judo_for_4_years	She_volunteers_to_work_for_one_afternoon_a_week_at_a_local_hospice	She_really_likes_Torchwood	She_volunteers_to_work_for_one_afternoon_a_week_at_a_local_hospice	2.55	an	a	n	change	1	1	1	1	Long	0
ID221	p16	16	20	0	27	Jo	works_in_advertising	enjoys_archery	She_never_misses_an_episode_of_Flight_of_theConcords	Last_summer_she_sponsored_a_Ugandan_child_to_attend_school	Last_summer_she_sponsored_a_Ugandan_child_to_attend_school	2.59	na	n	a	change	1	1	3	4	Long	2
ID222	p16	16	20	0	10	Louise	is_an_accountant	goes_cross-country_running	She_really_likes_Torchwood	She_volunteers_to_work_for_one_afternoon_a_week_at_a_local_hospice	She_volunteers_to_work_for_one_afternoon_a_week_at_a_local_hospice	2.55	na	n	a	change	5	7	7	6	Long	2
ID223	p16	16	20	0	9	Olivia	works_in_project_management	plays_for_her_local_cricket_club	She_regularly_provides_respite_care_for_a_relative_with_cancer	She_likes_Indian_food	She_regularly_provides_respite_care_for_a_relative_with_cancer	2.11	an	a	n	change	4	5	3	3	Long	-1
ID224	p16	16	20	0	15	Pauline	is_an_advertising_agent	enjoys_playing_table_tennis	She_loves_watching_NCIS	Every_year_she_volunteers_to_teach_her_trade_to_mentally_disabled_people_to_help_them_find_employment	Every_year_she_volunteers_to_teach_her_trade_to_mentally_disabled_people_to_help_them_find_employment	2.84	na	n	a	change	5	7	5	5	Long	0
ID225	p17	17	22	1	19	Alex	is_a_recruitment_officer	has_been_kickboxing_for_18_months	She_regularly_looks_after_the_children_of_a_relative_with_multiple_sclerosis	She_really_likes_Torchwood	She_regularly_looks_after_the_children_of_a_relative_with_multiple_sclerosis	2.81	an	a	n	change	3	3	2	4	Long	-1
ID226	p17	17	22	1	24	Amy	works_in_graphic_design	goes_hiking_as_often_as_possible	_She_loves_her_Kindle	Last_summer_she_ran_a_marathon_to_raise_money_for_charity	Last_summer_she_ran_a_marathon_to_raise_money_for_charity	3.65	na	n	a	change	3	4	3	3	Long	0
ID227	p17	17	22	1	2	Anna	is_a_graphic_designer	has_regular_squash_games	Her_favourite_Tv_programme_is_the_Simpsons	She_volunteers_to_work_for_one_afternoon_a_week_at_a_local_hospice	She_volunteers_to_work_for_one_afternoon_a_week_at_a_local_hospice	2.55	na	n	a	change	1	1	1	1	Long	0
ID228	p17	17	22	1	10	Charlotte	works_in_project_management	has_been_doing_judo_for_4_years	She_likes_Indian_food	Last_year_she_volunteered_to_work_at_a_homeless_shelter	Last_year_she_volunteered_to_work_at_a_homeless_shelter	2.64	na	n	a	change	4	6	5	7	Long	1
ID229	p17	17	22	1	26	Ellen	is_a_civil_servant	enjoys_skiing	Last_year_she_volunteered_to_work_at_a_homeless_shelter	She_likes_Indian_food	Last_year_she_volunteered_to_work_at_a_homeless_shelter	2.64	an	a	n	change	3	3	4	5	Long	1
ID230	p17	17	22	1	25	Emma	works_in_human_resources	goes_cross-country_running	She_is_a_fan_of_Heroes	Every_year_she_volunteers_to_teach_her_trade_to_mentally_disabled_people_to_help_them_find_employment	Every_year_she_volunteers_to_teach_her_trade_to_mentally_disabled_people_to_help_them_find_employment	2.84	na	n	a	change	5	5	4	4	Long	-1
ID231	p17	17	22	1	14	Gemma	works_in_development	is_a_keen_hockey_player	Last_summer_she_ran_a_marathon_to_raise_money_for_charity	_She_loves_her_Kindle	Last_summer_she_ran_a_marathon_to_raise_money_for_charity	3.65	an	a	n	change	4	4	3	3	Long	-1
ID232	p17	17	22	1	15	Helen	works_in_a_bank	enjoys_archery	She_regularly_records_a_'talking_newspaper'_service_for_blind_and_partially-sighted_people	The_last_film_she_watched_was_Duplicity	She_regularly_records_a_'talking_newspaper'_service_for_blind_and_partially-sighted_people	3	an	a	n	change	6	5	6	7	Long	0
ID233	p17	17	22	1	22	Jo	is_a_journalist	enjoys_mountain_biking	The_last_film_she_watched_was_Duplicity	She_regularly_records_a_'talking_newspaper'_service_for_blind_and_partially-sighted_people	She_regularly_records_a_'talking_newspaper'_service_for_blind_and_partially-sighted_people	3	na	n	a	change	3	4	4	5	Long	1
ID234	p17	17	22	1	7	Katie	is_a_project_manager	goes_jogging	She_likes_eating_Thai_food	Last_summer_she_donated_bone_marrow	Last_summer_she_donated_bone_marrow	5.14	na	n	a	change	2	2	1	1	Long	-1
ID235	p17	17	22	1	17	Laura	is_a_financial_assistant	enjoys_athletics	She_volunteers_to_work_for_one_afternoon_a_week_at_a_local_hospice	Her_favourite_Tv_programme_is_the_Simpsons	She_volunteers_to_work_for_one_afternoon_a_week_at_a_local_hospice	2.55	an	a	n	change	1	1	1	1	Long	0
ID236	p17	17	22	1	12	Lisa	is_an_accountant	plays_lacrosse	She_really_likes_Torchwood	She_regularly_looks_after_the_children_of_a_relative_with_multiple_sclerosis	She_regularly_looks_after_the_children_of_a_relative_with_multiple_sclerosis	2.81	na	n	a	change	3	3	3	3	Long	0
ID237	p17	17	22	1	18	Louise	is_an_insurance_saleswoman	goes_diving_regularly	Last_summer_she_donated_bone_marrow	She_likes_eating_Thai_food	Last_summer_she_donated_bone_marrow	5.14	an	a	n	change	3	4	1	4	Long	-2
ID238	p17	17	22	1	11	Olivia	is_a_copy_editor	attends_a_karate_club	Every_year_she_volunteers_to_teach_her_trade_to_mentally_disabled_people_to_help_them_find_employment	She_is_a_fan_of_Heroes	Every_year_she_volunteers_to_teach_her_trade_to_mentally_disabled_people_to_help_them_find_employment	2.84	an	a	n	change	1	1	1	2	Long	0
ID239	p18	18	18	1	17	Amy	is_a_graphic_designer	is_a_keen_hockey_player	Every_weekend_she_helps_to_maintain_a_nature_reserve	The_last_film_she_watched_was_Slumdog_Millionaire	Every_weekend_she_helps_to_maintain_a_nature_reserve	1.78	an	a	n	change	4	4	8	6	Long	4
ID240	p18	18	18	1	13	Antonia	works_in_retail	enjoys_archery	Last_summer_she_donated_bone_marrow	She_never_misses_an_episode_of_Flight_of_theConcords	Last_summer_she_donated_bone_marrow	5.14	an	a	n	change	8	7	7	9	Long	-1
ID241	p18	18	18	1	19	Catherine	is_a_publisher	attends_a_karate_club	The_last_film_she_watched_was_Duplicity	Last_summer_she_ran_a_marathon_to_raise_money_for_charity	Last_summer_she_ran_a_marathon_to_raise_money_for_charity	3.65	na	n	a	change	5	5	8	6	Long	3
ID242	p18	18	18	1	2	Fiona	works_in_graphic_design	goes_diving_regularly	She_regularly_provides_care_for_a_relative_with_alzheimers	She_likes_eating_Thai_food	She_regularly_provides_care_for_a_relative_with_alzheimers	2.11	an	a	n	change	8	5	8	6	Long	0
ID243	p18	18	18	1	10	Gemma	is_an_accountant	enjoys_mountain_biking	Her_favourite_Tv_programme_is_the_Simpsons	She_regularly_looks_after_the_children_of_a_relative_with_multiple_sclerosis	She_regularly_looks_after_the_children_of_a_relative_with_multiple_sclerosis	2.81	na	n	a	change	7	5	9	7	Long	2
ID244	p18	18	18	1	8	Heather	works_in_the_finance_sector	enjoys_athletics	Last_summer_she_ran_a_marathon_to_raise_money_for_charity	The_last_film_she_watched_was_Duplicity	Last_summer_she_ran_a_marathon_to_raise_money_for_charity	3.65	an	a	n	change	5	5	9	7	Long	4
ID245	p18	18	18	1	27	Helen	is_a_medical_writer	goes_cross-country_running	She_regularly_provides_respite_care_for_a_relative_with_cancer	The_last_film_she_watched_was_Surrogate	She_regularly_provides_respite_care_for_a_relative_with_cancer	2.11	an	a	n	change	8	5	9	7	Long	1
ID246	p18	18	18	1	1	Justine	is_a_civil_servant	plays_basketball	The_last_film_she_watched_was_Slumdog_Millionaire	Every_weekend_she_helps_to_maintain_a_nature_reserve	Every_weekend_she_helps_to_maintain_a_nature_reserve	1.78	na	n	a	change	5	7	9	7	Long	4
ID247	p18	18	18	1	18	Katie	works_in_sales	enjoys_skiing	_She_really_likes_Torchwood	She_regularly_records_a_'talking_newspaper'_service_for_blind_and_partially-sighted_people	She_regularly_records_a_'talking_newspaper'_service_for_blind_and_partially-sighted_people	3	na	n	a	change	7	2	9	7	Long	2
ID248	p18	18	18	1	26	Lisa	is_an_insurance_saleswoman	enjoys_swimming	She_regularly_looks_after_the_children_of_a_relative_with_multiple_sclerosis	Her_favourite_Tv_programme_is_the_Simpsons	She_regularly_looks_after_the_children_of_a_relative_with_multiple_sclerosis	2.81	an	a	n	change	7	7	7	5	Long	0
ID249	p18	18	18	1	5	Louise	is_a_financial_assistant	attends_a_kendo_club	She_likes_eating_Thai_food	She_regularly_provides_care_for_a_relative_with_alzheimers	She_regularly_provides_care_for_a_relative_with_alzheimers	2.11	na	n	a	change	5	6	9	7	Long	4
ID250	p18	18	18	1	9	Natalie_	is_a_journalist	loves_to_go_surfing	She_regularly_records_a_'talking_newspaper'_service_for_blind_and_partially-sighted_people	She_really_likes_Torchwood	She_regularly_records_a_'talking_newspaper'_service_for_blind_and_partially-sighted_people	3	an	a	n	change	7	2	8	6	Long	1
ID251	p18	18	18	1	28	Pauline	works_in_insurance	enjoys_playing_table_tennis	The_last_film_she_watched_was_Surrogate	She_regularly_provides_respite_care_for_a_relative_with_cancer	She_regularly_provides_respite_care_for_a_relative_with_cancer	2.11	na	n	a	change	5	7	6	6	Long	1
ID252	p18	18	18	1	16	Tiffany	works_in_human_resources	plays_lacrosse	She_never_misses_an_episode_of_Flight_of_theConcords	Last_summer_she_donated_bone_marrow	Last_summer_she_donated_bone_marrow	5.14	na	n	a	change	4	5	8	6	Long	4
ID253	p19	19	19	0	1	Abbie	is_a_civil_servant	attends_a_ju_jitsu_club	Last_summer_she_sponsored_a_Ugandan_child_to_attend_school	The_last_film_she_watched_was_Surrogate	Last_summer_she_sponsored_a_Ugandan_child_to_attend_school	2.59	an	a	n	change	3	3	5	5	Long	2
ID254	p19	19	19	0	2	Amy	is_a_copy_editor	attends_a_karate_club	She_regularly_provides_respite_care_for_a_relative_with_cancer	Her_favourite_Tv_programme_is_the_Simpsons	She_regularly_provides_respite_care_for_a_relative_with_cancer	2.11	an	a	n	change	5	5	5	4	Long	0
ID255	p19	19	19	0	25	Anna	works_in_recruitment	plays_badminton	She_really_likes_Torchwood	She_regularly_records_a_'talking_newspaper'_service_for_blind_and_partially-sighted_people	She_regularly_records_a_'talking_newspaper'_service_for_blind_and_partially-sighted_people	3	na	n	a	change	4	4	3	3	Long	-1
ID256	p19	19	19	0	18	Catherine	works_in_advertising	has_been_doing_judo_for_4_years	The_last_film_she_watched_was_Surrogate	Last_summer_she_sponsored_a_Ugandan_child_to_attend_school	Last_summer_she_sponsored_a_Ugandan_child_to_attend_school	2.59	na	n	a	change	4	5	2	3	Long	-2
ID257	p19	19	19	0	13	Ellie	is_a_sales_manager	goes_cross-country_running	She_regularly_provides_care_for_a_relative_with_alzheimers	She_is_a_fan_of_Heroes	She_regularly_provides_care_for_a_relative_with_alzheimers	2.11	an	a	n	change	3	4	1	2	Long	-2
ID258	p19	19	19	0	7	Emma	is_a_medical_writer	enjoys_kite_surfing	She_regularly_records_a_'talking_newspaper'_service_for_blind_and_partially-sighted_people	She_really_likes_Torchwood	She_regularly_records_a_'talking_newspaper'_service_for_blind_and_partially-sighted_people	3	an	a	n	change	4	3	1	2	Long	-3
ID259	p19	19	19	0	9	Gemma	is_a_project_manager	enjoys_playing_table_tennis	Every_week_she_volunteers_to_work_for_one_afternoon_a_week_in_a_charity_shop	The_last_film_she_watched_was_Slumdog_Millionaire	Every_week_she_volunteers_to_work_for_one_afternoon_a_week_in_a_charity_shop	2.16	an	a	n	change	3	3	5	4	Long	2
ID260	p19	19	19	0	27	Hannah	works_in_sales	plays_for_her_local_cricket_club	She_loves_watching_NCIS	Last_year_she_volunteered_to_work_at_a_homeless_shelter	Last_year_she_volunteered_to_work_at_a_homeless_shelter	2.64	na	n	a	change	6	6	3	2	Long	-3
ID261	p19	19	19	0	26	Heather	works_in_retail	plays_basketball	She_loves_her_Kindle	Every_year_she_volunteers_to_teach_her_trade_to_mentally_disabled_people_to_help_them_find_employment	Every_year_she_volunteers_to_teach_her_trade_to_mentally_disabled_people_to_help_them_find_employment	2.84	na	n	a	change	2	3	2	3	Long	0
ID262	p19	19	19	0	4	Katie	is_a_graphic_designer	enjoys_archery	Last_year_she_volunteered_to_work_at_a_homeless_shelter	She_loves_watching_NCIS	Last_year_she_volunteered_to_work_at_a_homeless_shelter	2.64	an	a	n	change	5	6	5	7	Long	0
ID263	p19	19	19	0	8	Laura	is_a_procurement_manager	enjoys_mountain_biking	Every_year_she_volunteers_to_teach_her_trade_to_mentally_disabled_people_to_help_them_find_employment	She_loves_her_Kindle	Every_year_she_volunteers_to_teach_her_trade_to_mentally_disabled_people_to_help_them_find_employment	2.84	an	a	n	change	3	3	2	1	Long	-1
ID264	p19	19	19	0	23	Lisa	works_in_insurance	is_a_keen_rock_climber	Her_favourite_Tv_programme_is_the_Simpsons	She_regularly_provides_respite_care_for_a_relative_with_cancer	She_regularly_provides_respite_care_for_a_relative_with_cancer	2.11	na	n	a	change	3	3	4	5	Long	1
ID265	p19	19	19	0	22	Louise	works_in_human_resources	is_a_keen_hockey_player	She_is_a_fan_of_Heroes	She_regularly_provides_care_for_a_relative_with_alzheimers	She_regularly_provides_care_for_a_relative_with_alzheimers	2.11	na	n	a	change	5	5	4	4	Long	-1
ID266	p19	19	19	0	15	Tiffany	is_an_advertising_agent	goes_hiking_as_often_as_possible	The_last_film_she_watched_was_Slumdog_Millionaire	Every_week_she_volunteers_to_work_for_one_afternoon_a_week_in_a_charity_shop	Every_week_she_volunteers_to_work_for_one_afternoon_a_week_in_a_charity_shop	2.16	na	n	a	change	5	7	4	4	Long	-1
ID267	p20	20	18	0	1	Abbie	is_a_civil_servant	goes_rowing	She_regularly_records_a_'talking_newspaper'_service_for_blind_and_partially-sighted_people	She_like_listening_to_R&B	She_regularly_records_a_'talking_newspaper'_service_for_blind_and_partially-sighted_people	3	an	a	n	change	4	2	2	2	Long	-2
ID268	p20	20	18	0	7	Amy	is_a_medical_writer	enjoys_kite_surfing	Last_year_she_volunteered_to_work_at_a_homeless_shelter	She_never_misses_an_episode_of_Flight_of_theConcords	Last_year_she_volunteered_to_work_at_a_homeless_shelter	2.64	an	a	n	change	5	3	3	2	Long	-2
ID269	p20	20	18	0	2	Ashley	is_a_copy_editor	goes_hiking_as_often_as_possible	Every_week_she_volunteers_to_work_for_one_afternoon_a_week_in_a_charity_shop	She_loves_watching_NCIS	Every_week_she_volunteers_to_work_for_one_afternoon_a_week_in_a_charity_shop	2.16	an	a	n	change	4	2	2	2	Long	-2
ID270	p20	20	18	0	19	Beth	works_in_consultantcy	has_been_kickboxing_for_18_months	She_likes_listening_to_bhangra	She_volunteers_to_work_for_one_afternoon_a_week_at_a_local_hospice	She_volunteers_to_work_for_one_afternoon_a_week_at_a_local_hospice	2.55	na	n	a	change	5	6	7	6	Long	2
ID271	p20	20	18	0	4	Charlotte	is_a_graphic_designer	attends_a_karate_club	Last_summer_she_donated_bone_marrow	She_really_likes_Torchwood	Last_summer_she_donated_bone_marrow	5.14	an	a	n	change	6	6	3	3	Long	-3
ID272	p20	20	18	0	12	Fiona	is_a_retail_manager	is_a_keen_hockey_player	The_last_film_she_watched_was_Slumdog_Millionaire	She_regularly_provides_respite_care_for_a_relative_with_cancer	She_regularly_provides_respite_care_for_a_relative_with_cancer	2.11	na	n	a	change	6	6	4	3	Long	-2
ID273	p20	20	18	0	14	Gemma	is_an_accountant	enjoys_playing_tennis	She_regularly_provides_respite_care_for_a_relative_with_cancer	The_last_film_she_watched_was_Slumdog_Millionaire	She_regularly_provides_respite_care_for_a_relative_with_cancer	2.11	an	a	n	change	4	2	3	2	Long	-1
ID274	p20	20	18	0	15	Heather	is_an_advertising_agent	enjoys_skiing	She_likes_eating_Thai_food	Every_weekend_she_helps_to_maintain_a_nature_reserve	Every_weekend_she_helps_to_maintain_a_nature_reserve	1.78	na	n	a	change	4	3	5	4	Long	1
ID275	p20	20	18	0	8	Helen	is_a_procurement_manager	enjoys_mountain_biking	She_like_listening_to_R&B	She_regularly_records_a_'talking_newspaper'_service_for_blind_and_partially-sighted_people	She_regularly_records_a_'talking_newspaper'_service_for_blind_and_partially-sighted_people	3	na	n	a	change	4	2	6	6	Long	2
ID276	p20	20	18	0	9	Jo	is_a_project_manager	enjoys_athletics	She_loves_watching_NCIS	Every_week_she_volunteers_to_work_for_one_afternoon_a_week_in_a_charity_shop	Every_week_she_volunteers_to_work_for_one_afternoon_a_week_in_a_charity_shop	2.16	na	n	a	change	4	4	4	3	Long	0
ID277	p20	20	18	0	10	Katie	is_a_publisher	attends_a_kendo_club	She_really_likes_Torchwood	Last_summer_she_donated_bone_marrow	Last_summer_she_donated_bone_marrow	5.14	na	n	a	change	5	2	4	4	Long	-1
ID278	p20	20	18	0	27	Louise	works_in_sales	plays_badminton	_She_never_misses_an_episode_of_Flight_of_theConcords	Last_year_she_volunteered_to_work_at_a_homeless_shelter	Last_year_she_volunteered_to_work_at_a_homeless_shelter	2.64	na	n	a	change	2	3	3	3	Long	1
ID279	p20	20	18	0	25	Natalie_	works_in_recruitment	plays_lacrosse	Every_weekend_she_helps_to_maintain_a_nature_reserve	She_likes_eating_Thai_food	Every_weekend_she_helps_to_maintain_a_nature_reserve	1.78	an	a	n	change	6	4	2	3	Long	-4
ID280	p20	20	18	0	17	Tiffany	works_in_a_bank	has_been_fencing_for_2_years	She_volunteers_to_work_for_one_afternoon_a_week_at_a_local_hospice	She_likes_listening_to_bhangra	She_volunteers_to_work_for_one_afternoon_a_week_at_a_local_hospice	2.55	an	a	n	change	6	4	5	3	Long	-1
ID281	p21	21	20	0	28	Anna	is_a_recruitment_officer	has_been_kickboxing_for_18_months	She_really_likes_Torchwood	Last_summer_she_ran_a_marathon_to_raise_money_for_charity	Last_summer_she_ran_a_marathon_to_raise_money_for_charity	3.65	na	n	a	change	3	4	4	5	Long	1
ID282	p21	21	20	0	3	Antonia	is_a_publisher	loves_to_go_surfing	Last_summer_she_ran_a_marathon_to_raise_money_for_charity	She_really_likes_Torchwood	Last_summer_she_ran_a_marathon_to_raise_money_for_charity	3.65	an	a	n	change	7	6	3	2	Long	-4
ID283	p21	21	20	0	14	Ashley	is_a_copy_editor	goes_diving_regularly	She_likes_Indian_food	Every_year_she_volunteers_to_teach_her_trade_to_mentally_disabled_people_to_help_them_find_employment	Every_year_she_volunteers_to_teach_her_trade_to_mentally_disabled_people_to_help_them_find_employment	2.84	na	n	a	change	3	3	2	1	Long	-1
ID284	p21	21	20	0	7	Beth	is_a_journalist	goes_jogging	Last_year_she_organised_a_charity_raffle_to_buy_medical_equipment_for_a_local_hospital	The_last_film_she_watched_was_Slumdog_Millionaire	Last_year_she_organised_a_charity_raffle_to_buy_medical_equipment_for_a_local_hospital	2.06	an	a	n	change	5	5	4	6	Long	-1
ID285	p21	21	20	0	17	Ellen	works_in_advertising	attends_a_ju_jitsu_club	She_loves_her_Kindle	She_regularly_provides_respite_care_for_a_relative_with_cancer	She_regularly_provides_respite_care_for_a_relative_with_cancer	2.11	na	n	a	change	6	8	5	7	Long	-1
ID286	p21	21	20	0	19	Fiona	is_an_insurance_saleswoman	attends_a_karate_club	She_likes_listening_to_bhangra	Every_weekend_she_helps_to_maintain_a_nature_reserve	Every_weekend_she_helps_to_maintain_a_nature_reserve	1.78	na	n	a	change	1	2	1	1	Long	0
ID287	p21	21	20	0	2	Jo	is_a_project_manager	enjoys_mountain_biking	She_like_listening_to_R&B	Every_week_she_volunteers_to_work_for_one_afternoon_a_week_in_a_charity_shop	Every_week_she_volunteers_to_work_for_one_afternoon_a_week_in_a_charity_shop	2.16	na	n	a	change	3	3	4	3	Long	1
ID288	p21	21	20	0	18	Justine	works_in_retail	enjoys_swimming	The_last_film_she_watched_was_Slumdog_Millionaire	Last_year_she_organised_a_charity_raffle_to_buy_medical_equipment_for_a_local_hospital	Last_year_she_organised_a_charity_raffle_to_buy_medical_equipment_for_a_local_hospital	2.06	na	n	a	change	3	3	5	6	Long	2
ID289	p21	21	20	0	5	Katie	works_in_sales	enjoys_playing_tennis	Every_week_she_volunteers_to_work_for_one_afternoon_a_week_in_a_charity_shop	She_like_listening_to_R&B	Every_week_she_volunteers_to_work_for_one_afternoon_a_week_in_a_charity_shop	2.16	an	a	n	change	3	3	5	4	Long	2
ID290	p21	21	20	0	15	Lisa	is_a_medical_writer	enjoys_skiing	Every_year_she_volunteers_to_teach_her_trade_to_mentally_disabled_people_to_help_them_find_employment	She_likes_Indian_food	Every_year_she_volunteers_to_teach_her_trade_to_mentally_disabled_people_to_help_them_find_employment	2.84	an	a	n	change	2	1	1	1	Long	-1
ID291	p21	21	20	0	10	Louise	works_in_development	goes_cross-country_running	The_last_film_she_watched_was_District_nine	She_regularly_records_a_'talking_newspaper'_service_for_blind_and_partially-sighted_people	She_regularly_records_a_'talking_newspaper'_service_for_blind_and_partially-sighted_people	3	na	n	a	change	4	5	4	5	Long	0
ID292	p21	21	20	0	23	Natalie_	works_in_project_management	plays_basketball	She_regularly_provides_respite_care_for_a_relative_with_cancer	She_loves_her_Kindle	She_regularly_provides_respite_care_for_a_relative_with_cancer	2.11	an	a	n	change	7	6	5	7	Long	-2
ID293	p21	21	20	0	16	Olivia	works_in_the_finance_sector	enjoys_playing_table_tennis	Every_weekend_she_helps_to_maintain_a_nature_reserve	She_likes_listening_to_bhangra	Every_weekend_she_helps_to_maintain_a_nature_reserve	1.78	an	a	n	change	4	3	2	3	Long	-2
ID294	p21	21	20	0	1	Pauline	is_a_graphic_designer	plays_lacrosse	She_regularly_records_a_'talking_newspaper'_service_for_blind_and_partially-sighted_people	The_last_film_she_watched_was_District_nine	She_regularly_records_a_'talking_newspaper'_service_for_blind_and_partially-sighted_people	3	an	a	n	change	3	3	3	3	Long	0
ID295	p22	22	19	0	1	Alex	works_in_sales	enjoys_skiing	She_regularly_looks_after_the_children_of_an_aunt_who_is_paralyzed	The_last_film_she_watched_was_Slumdog_Millionaire	She_regularly_looks_after_the_children_of_an_aunt_who_is_paralyzed	2.81	an	a	n	change	7	6	6	6	Long	-1
ID296	p22	22	19	0	23	Amy	is_an_insurance_saleswoman	plays_lacrosse	Last_summer_she_sponsored_a_Ugandan_child_to_attend_school	She_never_misses_an_episode_of_Flight_of_theConcords	Last_summer_she_sponsored_a_Ugandan_child_to_attend_school	2.59	an	a	n	change	8	7	5	6	Long	-3
ID297	p22	22	19	0	8	Anna	works_in_the_finance_sector	is_a_keen_hockey_player	Every_week_she_volunteers_to_work_for_one_afternoon_a_week_in_a_charity_shop	She_likes_eating_Thai_food	Every_week_she_volunteers_to_work_for_one_afternoon_a_week_in_a_charity_shop	2.16	an	a	n	change	7	8	8	8	Long	1
ID298	p22	22	19	0	24	Antonia	is_a_sales_manager	goes_jogging	She_regularly_records_a_'talking_newspaper'_service_for_blind_and_partially-sighted_people	She_like_listening_to_R&B	She_regularly_records_a_'talking_newspaper'_service_for_blind_and_partially-sighted_people	3	an	a	n	change	4	7	5	5	Long	1
ID299	p22	22	19	0	25	Ashley	works_in_consultantcy	attends_a_karate_club	She_likes_eating_Thai_food	Every_week_she_volunteers_to_work_for_one_afternoon_a_week_in_a_charity_shop	Every_week_she_volunteers_to_work_for_one_afternoon_a_week_in_a_charity_shop	2.16	na	n	a	change	7	7	6	6	Long	-1
ID300	p22	22	19	0	17	Beth	is_a_copy_editor	has_been_kickboxing_for_18_months	She_likes_Indian_food	She_regularly_provides_respite_care_for_a_relative_with_cancer	She_regularly_provides_respite_care_for_a_relative_with_cancer	2.11	na	n	a	change	6	9	7	7	Long	1
ID301	p22	22	19	0	2	Catherine	works_in_human_resources	goes_diving_regularly	The_last_film_she_watched_was_Slumdog_Millionaire	She_regularly_looks_after_the_children_of_an_aunt_who_is_paralyzed	She_regularly_looks_after_the_children_of_an_aunt_who_is_paralyzed	2.81	na	n	a	change	7	7	6	7	Long	-1
ID302	p22	22	19	0	26	Emma	works_in_development	enjoys_playing_tennis	She_like_listening_to_R&B	She_regularly_records_a_'talking_newspaper'_service_for_blind_and_partially-sighted_people	She_regularly_records_a_'talking_newspaper'_service_for_blind_and_partially-sighted_people	3	na	n	a	change	6	5	4	5	Long	-2
ID303	p22	22	19	0	5	Fiona	is_a_human_resources_manager	enjoys_swimming	Every_year_she_volunteers_to_teach_her_trade_to_mentally_disabled_people_to_help_them_find_employment	She_loves_watching_NCIS	Every_year_she_volunteers_to_teach_her_trade_to_mentally_disabled_people_to_help_them_find_employment	2.84	an	a	n	change	7	6	5	5	Long	-2
ID304	p22	22	19	0	4	Hannah	works_in_retail	has_been_doing_judo_for_4_years	She_volunteers_to_work_for_one_afternoon_a_week_at_a_local_hospice	She_really_likes_Torchwood	She_volunteers_to_work_for_one_afternoon_a_week_at_a_local_hospice	2.55	an	a	n	change	4	1	2	1	Long	-2
ID305	p22	22	19	0	27	Jo	works_in_advertising	enjoys_archery	She_never_misses_an_episode_of_Flight_of_theConcords	Last_summer_she_sponsored_a_Ugandan_child_to_attend_school	Last_summer_she_sponsored_a_Ugandan_child_to_attend_school	2.59	na	n	a	change	5	8	6	6	Long	1
ID306	p22	22	19	0	10	Louise	is_an_accountant	goes_cross-country_running	She_really_likes_Torchwood	She_volunteers_to_work_for_one_afternoon_a_week_at_a_local_hospice	She_volunteers_to_work_for_one_afternoon_a_week_at_a_local_hospice	2.55	na	n	a	change	2	6	6	3	Long	4
ID307	p22	22	19	0	9	Olivia	works_in_project_management	plays_for_her_local_cricket_club	She_regularly_provides_respite_care_for_a_relative_with_cancer	She_likes_Indian_food	She_regularly_provides_respite_care_for_a_relative_with_cancer	2.11	an	a	n	change	7	6	7	6	Long	0
ID308	p22	22	19	0	15	Pauline	is_an_advertising_agent	enjoys_playing_table_tennis	She_loves_watching_NCIS	Every_year_she_volunteers_to_teach_her_trade_to_mentally_disabled_people_to_help_them_find_employment	Every_year_she_volunteers_to_teach_her_trade_to_mentally_disabled_people_to_help_them_find_employment	2.84	na	n	a	change	4	2	3	1	Long	-1
ID309	p23	23	19	1	19	Alex	is_a_recruitment_officer	has_been_kickboxing_for_18_months	She_regularly_looks_after_the_children_of_a_relative_with_multiple_sclerosis	She_really_likes_Torchwood	She_regularly_looks_after_the_children_of_a_relative_with_multiple_sclerosis	2.81	an	a	n	change	5	6	5	5	Long	0
ID310	p23	23	19	1	24	Amy	works_in_graphic_design	goes_hiking_as_often_as_possible	_She_loves_her_Kindle	Last_summer_she_ran_a_marathon_to_raise_money_for_charity	Last_summer_she_ran_a_marathon_to_raise_money_for_charity	3.65	na	n	a	change	7	7	8	7	Long	1
ID311	p23	23	19	1	2	Anna	is_a_graphic_designer	has_regular_squash_games	Her_favourite_Tv_programme_is_the_Simpsons	She_volunteers_to_work_for_one_afternoon_a_week_at_a_local_hospice	She_volunteers_to_work_for_one_afternoon_a_week_at_a_local_hospice	2.55	na	n	a	change	1	1	1	1	Long	0
ID312	p23	23	19	1	10	Charlotte	works_in_project_management	has_been_doing_judo_for_4_years	She_likes_Indian_food	Last_year_she_volunteered_to_work_at_a_homeless_shelter	Last_year_she_volunteered_to_work_at_a_homeless_shelter	2.64	na	n	a	change	6	4	7	7	Long	1
ID313	p23	23	19	1	26	Ellen	is_a_civil_servant	enjoys_skiing	Last_year_she_volunteered_to_work_at_a_homeless_shelter	She_likes_Indian_food	Last_year_she_volunteered_to_work_at_a_homeless_shelter	2.64	an	a	n	change	4	2	1	1	Long	-3
ID314	p23	23	19	1	25	Emma	works_in_human_resources	goes_cross-country_running	She_is_a_fan_of_Heroes	Every_year_she_volunteers_to_teach_her_trade_to_mentally_disabled_people_to_help_them_find_employment	Every_year_she_volunteers_to_teach_her_trade_to_mentally_disabled_people_to_help_them_find_employment	2.84	na	n	a	change	7	7	7	6	Long	0
ID315	p23	23	19	1	14	Gemma	works_in_development	is_a_keen_hockey_player	Last_summer_she_ran_a_marathon_to_raise_money_for_charity	_She_loves_her_Kindle	Last_summer_she_ran_a_marathon_to_raise_money_for_charity	3.65	an	a	n	change	4	6	5	4	Long	1
ID316	p23	23	19	1	15	Helen	works_in_a_bank	enjoys_archery	She_regularly_records_a_'talking_newspaper'_service_for_blind_and_partially-sighted_people	The_last_film_she_watched_was_Duplicity	She_regularly_records_a_'talking_newspaper'_service_for_blind_and_partially-sighted_people	3	an	a	n	change	7	7	7	7	Long	0
ID317	p23	23	19	1	22	Jo	is_a_journalist	enjoys_mountain_biking	The_last_film_she_watched_was_Duplicity	She_regularly_records_a_'talking_newspaper'_service_for_blind_and_partially-sighted_people	She_regularly_records_a_'talking_newspaper'_service_for_blind_and_partially-sighted_people	3	na	n	a	change	7	6	7	6	Long	0
ID318	p23	23	19	1	7	Katie	is_a_project_manager	goes_jogging	She_likes_eating_Thai_food	Last_summer_she_donated_bone_marrow	Last_summer_she_donated_bone_marrow	5.14	na	n	a	change	1	1	1	1	Long	0
ID319	p23	23	19	1	17	Laura	is_a_financial_assistant	enjoys_athletics	She_volunteers_to_work_for_one_afternoon_a_week_at_a_local_hospice	Her_favourite_Tv_programme_is_the_Simpsons	She_volunteers_to_work_for_one_afternoon_a_week_at_a_local_hospice	2.55	an	a	n	change	2	1	4	6	Long	2
ID320	p23	23	19	1	12	Lisa	is_an_accountant	plays_lacrosse	She_really_likes_Torchwood	She_regularly_looks_after_the_children_of_a_relative_with_multiple_sclerosis	She_regularly_looks_after_the_children_of_a_relative_with_multiple_sclerosis	2.81	na	n	a	change	6	4	5	4	Long	-1
ID321	p23	23	19	1	18	Louise	is_an_insurance_saleswoman	goes_diving_regularly	Last_summer_she_donated_bone_marrow	She_likes_eating_Thai_food	Last_summer_she_donated_bone_marrow	5.14	an	a	n	change	6	4	6	6	Long	0
ID322	p23	23	19	1	11	Olivia	is_a_copy_editor	attends_a_karate_club	Every_year_she_volunteers_to_teach_her_trade_to_mentally_disabled_people_to_help_them_find_employment	She_is_a_fan_of_Heroes	Every_year_she_volunteers_to_teach_her_trade_to_mentally_disabled_people_to_help_them_find_employment	2.84	an	a	n	change	1	1	2	1	Long	1
ID323	p24	24	18	0	17	Amy	is_a_graphic_designer	is_a_keen_hockey_player	Every_weekend_she_helps_to_maintain_a_nature_reserve	The_last_film_she_watched_was_Slumdog_Millionaire	Every_weekend_she_helps_to_maintain_a_nature_reserve	1.78	an	a	n	change	4	2	3	3	Long	-1
ID324	p24	24	18	0	13	Antonia	works_in_retail	enjoys_archery	Last_summer_she_donated_bone_marrow	She_never_misses_an_episode_of_Flight_of_theConcords	Last_summer_she_donated_bone_marrow	5.14	an	a	n	change	4	4	3	3	Long	-1
ID325	p24	24	18	0	19	Catherine	is_a_publisher	attends_a_karate_club	The_last_film_she_watched_was_Duplicity	Last_summer_she_ran_a_marathon_to_raise_money_for_charity	Last_summer_she_ran_a_marathon_to_raise_money_for_charity	3.65	na	n	a	change	4	3	4	4	Long	0
ID326	p24	24	18	0	2	Fiona	works_in_graphic_design	goes_diving_regularly	She_regularly_provides_care_for_a_relative_with_alzheimers	She_likes_eating_Thai_food	She_regularly_provides_care_for_a_relative_with_alzheimers	2.11	an	a	n	change	4	4	6	5	Long	2
ID327	p24	24	18	0	10	Gemma	is_an_accountant	enjoys_mountain_biking	Her_favourite_Tv_programme_is_the_Simpsons	She_regularly_looks_after_the_children_of_a_relative_with_multiple_sclerosis	She_regularly_looks_after_the_children_of_a_relative_with_multiple_sclerosis	2.81	na	n	a	change	3	3	2	3	Long	-1
ID328	p24	24	18	0	8	Heather	works_in_the_finance_sector	enjoys_athletics	Last_summer_she_ran_a_marathon_to_raise_money_for_charity	The_last_film_she_watched_was_Duplicity	Last_summer_she_ran_a_marathon_to_raise_money_for_charity	3.65	an	a	n	change	3	3	3	3	Long	0
ID329	p24	24	18	0	27	Helen	is_a_medical_writer	goes_cross-country_running	She_regularly_provides_respite_care_for_a_relative_with_cancer	The_last_film_she_watched_was_Surrogate	She_regularly_provides_respite_care_for_a_relative_with_cancer	2.11	an	a	n	change	5	3	6	6	Long	1
ID330	p24	24	18	0	1	Justine	is_a_civil_servant	plays_basketball	The_last_film_she_watched_was_Slumdog_Millionaire	Every_weekend_she_helps_to_maintain_a_nature_reserve	Every_weekend_she_helps_to_maintain_a_nature_reserve	1.78	na	n	a	change	5	5	7	5	Long	2
ID331	p24	24	18	0	18	Katie	works_in_sales	enjoys_skiing	_She_really_likes_Torchwood	She_regularly_records_a_'talking_newspaper'_service_for_blind_and_partially-sighted_people	She_regularly_records_a_'talking_newspaper'_service_for_blind_and_partially-sighted_people	3	na	n	a	change	3	2	5	5	Long	2
ID332	p24	24	18	0	26	Lisa	is_an_insurance_saleswoman	enjoys_swimming	She_regularly_looks_after_the_children_of_a_relative_with_multiple_sclerosis	Her_favourite_Tv_programme_is_the_Simpsons	She_regularly_looks_after_the_children_of_a_relative_with_multiple_sclerosis	2.81	an	a	n	change	2	2	3	3	Long	1
ID333	p24	24	18	0	5	Louise	is_a_financial_assistant	attends_a_kendo_club	She_likes_eating_Thai_food	She_regularly_provides_care_for_a_relative_with_alzheimers	She_regularly_provides_care_for_a_relative_with_alzheimers	2.11	na	n	a	change	4	4	4	4	Long	0
ID334	p24	24	18	0	9	Natalie_	is_a_journalist	loves_to_go_surfing	She_regularly_records_a_'talking_newspaper'_service_for_blind_and_partially-sighted_people	She_really_likes_Torchwood	She_regularly_records_a_'talking_newspaper'_service_for_blind_and_partially-sighted_people	3	an	a	n	change	4	3	4	4	Long	0
ID335	p24	24	18	0	28	Pauline	works_in_insurance	enjoys_playing_table_tennis	The_last_film_she_watched_was_Surrogate	She_regularly_provides_respite_care_for_a_relative_with_cancer	She_regularly_provides_respite_care_for_a_relative_with_cancer	2.11	na	n	a	change	3	3	3	3	Long	0
ID336	p24	24	18	0	16	Tiffany	works_in_human_resources	plays_lacrosse	She_never_misses_an_episode_of_Flight_of_theConcords	Last_summer_she_donated_bone_marrow	Last_summer_she_donated_bone_marrow	5.14	na	n	a	change	4	2	4	3	Long	0
ID337	p25	25	19	0	1	Abbie	is_a_civil_servant	attends_a_ju_jitsu_club	Last_summer_she_sponsored_a_Ugandan_child_to_attend_school	The_last_film_she_watched_was_Surrogate	Last_summer_she_sponsored_a_Ugandan_child_to_attend_school	2.59	an	a	n	change	6	6	6	5	Long	0
ID338	p25	25	19	0	2	Amy	is_a_copy_editor	attends_a_karate_club	She_regularly_provides_respite_care_for_a_relative_with_cancer	Her_favourite_Tv_programme_is_the_Simpsons	She_regularly_provides_respite_care_for_a_relative_with_cancer	2.11	an	a	n	change	4	5	3	4	Long	-1
ID339	p25	25	19	0	25	Anna	works_in_recruitment	plays_badminton	She_really_likes_Torchwood	She_regularly_records_a_'talking_newspaper'_service_for_blind_and_partially-sighted_people	She_regularly_records_a_'talking_newspaper'_service_for_blind_and_partially-sighted_people	3	na	n	a	change	4	5	4	3	Long	0
ID340	p25	25	19	0	18	Catherine	works_in_advertising	has_been_doing_judo_for_4_years	The_last_film_she_watched_was_Surrogate	Last_summer_she_sponsored_a_Ugandan_child_to_attend_school	Last_summer_she_sponsored_a_Ugandan_child_to_attend_school	2.59	na	n	a	change	3	3	3	3	Long	0
ID341	p25	25	19	0	13	Ellie	is_a_sales_manager	goes_cross-country_running	She_regularly_provides_care_for_a_relative_with_alzheimers	She_is_a_fan_of_Heroes	She_regularly_provides_care_for_a_relative_with_alzheimers	2.11	an	a	n	change	4	4	3	3	Long	-1
ID342	p25	25	19	0	7	Emma	is_a_medical_writer	enjoys_kite_surfing	She_regularly_records_a_'talking_newspaper'_service_for_blind_and_partially-sighted_people	She_really_likes_Torchwood	She_regularly_records_a_'talking_newspaper'_service_for_blind_and_partially-sighted_people	3	an	a	n	change	5	4	4	3	Long	-1
ID343	p25	25	19	0	9	Gemma	is_a_project_manager	enjoys_playing_table_tennis	Every_week_she_volunteers_to_work_for_one_afternoon_a_week_in_a_charity_shop	The_last_film_she_watched_was_Slumdog_Millionaire	Every_week_she_volunteers_to_work_for_one_afternoon_a_week_in_a_charity_shop	2.16	an	a	n	change	6	5	2	3	Long	-4
ID344	p25	25	19	0	27	Hannah	works_in_sales	plays_for_her_local_cricket_club	She_loves_watching_NCIS	Last_year_she_volunteered_to_work_at_a_homeless_shelter	Last_year_she_volunteered_to_work_at_a_homeless_shelter	2.64	na	n	a	change	2	2	3	2	Long	1
ID345	p25	25	19	0	26	Heather	works_in_retail	plays_basketball	She_loves_her_Kindle	Every_year_she_volunteers_to_teach_her_trade_to_mentally_disabled_people_to_help_them_find_employment	Every_year_she_volunteers_to_teach_her_trade_to_mentally_disabled_people_to_help_them_find_employment	2.84	na	n	a	change	1	1	2	2	Long	1
ID346	p25	25	19	0	4	Katie	is_a_graphic_designer	enjoys_archery	Last_year_she_volunteered_to_work_at_a_homeless_shelter	She_loves_watching_NCIS	Last_year_she_volunteered_to_work_at_a_homeless_shelter	2.64	an	a	n	change	6	5	3	3	Long	-3
ID347	p25	25	19	0	8	Laura	is_a_procurement_manager	enjoys_mountain_biking	Every_year_she_volunteers_to_teach_her_trade_to_mentally_disabled_people_to_help_them_find_employment	She_loves_her_Kindle	Every_year_she_volunteers_to_teach_her_trade_to_mentally_disabled_people_to_help_them_find_employment	2.84	an	a	n	change	3	3	2	2	Long	-1
ID348	p25	25	19	0	23	Lisa	works_in_insurance	is_a_keen_rock_climber	Her_favourite_Tv_programme_is_the_Simpsons	She_regularly_provides_respite_care_for_a_relative_with_cancer	She_regularly_provides_respite_care_for_a_relative_with_cancer	2.11	na	n	a	change	3	4	2	2	Long	-1
ID349	p25	25	19	0	22	Louise	works_in_human_resources	is_a_keen_hockey_player	She_is_a_fan_of_Heroes	She_regularly_provides_care_for_a_relative_with_alzheimers	She_regularly_provides_care_for_a_relative_with_alzheimers	2.11	na	n	a	change	4	4	2	2	Long	-2
ID350	p25	25	19	0	15	Tiffany	is_an_advertising_agent	goes_hiking_as_often_as_possible	The_last_film_she_watched_was_Slumdog_Millionaire	Every_week_she_volunteers_to_work_for_one_afternoon_a_week_in_a_charity_shop	Every_week_she_volunteers_to_work_for_one_afternoon_a_week_in_a_charity_shop	2.16	na	n	a	change	6	6	4	3	Long	-2
ID351	p26	26	18	0	1	Abbie	is_a_civil_servant	goes_rowing	She_regularly_records_a_'talking_newspaper'_service_for_blind_and_partially-sighted_people	She_like_listening_to_R&B	She_regularly_records_a_'talking_newspaper'_service_for_blind_and_partially-sighted_people	3	an	a	n	change	3	3	2	3	Long	-1
ID352	p26	26	18	0	7	Amy	is_a_medical_writer	enjoys_kite_surfing	Last_year_she_volunteered_to_work_at_a_homeless_shelter	She_never_misses_an_episode_of_Flight_of_theConcords	Last_year_she_volunteered_to_work_at_a_homeless_shelter	2.64	an	a	n	change	3	3	3	4	Long	0
ID353	p26	26	18	0	2	Ashley	is_a_copy_editor	goes_hiking_as_often_as_possible	Every_week_she_volunteers_to_work_for_one_afternoon_a_week_in_a_charity_shop	She_loves_watching_NCIS	Every_week_she_volunteers_to_work_for_one_afternoon_a_week_in_a_charity_shop	2.16	an	a	n	change	3	3	3	4	Long	0
ID354	p26	26	18	0	19	Beth	works_in_consultantcy	has_been_kickboxing_for_18_months	She_likes_listening_to_bhangra	She_volunteers_to_work_for_one_afternoon_a_week_at_a_local_hospice	She_volunteers_to_work_for_one_afternoon_a_week_at_a_local_hospice	2.55	na	n	a	change	5	7	7	6	Long	2
ID355	p26	26	18	0	4	Charlotte	is_a_graphic_designer	attends_a_karate_club	Last_summer_she_donated_bone_marrow	She_really_likes_Torchwood	Last_summer_she_donated_bone_marrow	5.14	an	a	n	change	4	5	5	5	Long	1
ID356	p26	26	18	0	12	Fiona	is_a_retail_manager	is_a_keen_hockey_player	The_last_film_she_watched_was_Slumdog_Millionaire	She_regularly_provides_respite_care_for_a_relative_with_cancer	She_regularly_provides_respite_care_for_a_relative_with_cancer	2.11	na	n	a	change	6	8	3	4	Long	-3
ID357	p26	26	18	0	14	Gemma	is_an_accountant	enjoys_playing_tennis	She_regularly_provides_respite_care_for_a_relative_with_cancer	The_last_film_she_watched_was_Slumdog_Millionaire	She_regularly_provides_respite_care_for_a_relative_with_cancer	2.11	an	a	n	change	6	5	7	6	Long	1
ID358	p26	26	18	0	15	Heather	is_an_advertising_agent	enjoys_skiing	She_likes_eating_Thai_food	Every_weekend_she_helps_to_maintain_a_nature_reserve	Every_weekend_she_helps_to_maintain_a_nature_reserve	1.78	na	n	a	change	4	6	2	3	Long	-2
ID359	p26	26	18	0	8	Helen	is_a_procurement_manager	enjoys_mountain_biking	She_like_listening_to_R&B	She_regularly_records_a_'talking_newspaper'_service_for_blind_and_partially-sighted_people	She_regularly_records_a_'talking_newspaper'_service_for_blind_and_partially-sighted_people	3	na	n	a	change	8	7	3	4	Long	-5
ID360	p26	26	18	0	9	Jo	is_a_project_manager	enjoys_athletics	She_loves_watching_NCIS	Every_week_she_volunteers_to_work_for_one_afternoon_a_week_in_a_charity_shop	Every_week_she_volunteers_to_work_for_one_afternoon_a_week_in_a_charity_shop	2.16	na	n	a	change	4	5	3	4	Long	-1
ID361	p26	26	18	0	10	Katie	is_a_publisher	attends_a_kendo_club	She_really_likes_Torchwood	Last_summer_she_donated_bone_marrow	Last_summer_she_donated_bone_marrow	5.14	na	n	a	change	5	6	6	7	Long	1
ID362	p26	26	18	0	27	Louise	works_in_sales	plays_badminton	_She_never_misses_an_episode_of_Flight_of_theConcords	Last_year_she_volunteered_to_work_at_a_homeless_shelter	Last_year_she_volunteered_to_work_at_a_homeless_shelter	2.64	na	n	a	change	3	3	2	3	Long	-1
ID363	p26	26	18	0	25	Natalie_	works_in_recruitment	plays_lacrosse	Every_weekend_she_helps_to_maintain_a_nature_reserve	She_likes_eating_Thai_food	Every_weekend_she_helps_to_maintain_a_nature_reserve	1.78	an	a	n	change	5	5	3	4	Long	-2
ID364	p26	26	18	0	17	Tiffany	works_in_a_bank	has_been_fencing_for_2_years	She_volunteers_to_work_for_one_afternoon_a_week_at_a_local_hospice	She_likes_listening_to_bhangra	She_volunteers_to_work_for_one_afternoon_a_week_at_a_local_hospice	2.55	an	a	n	change	7	7	4	5	Long	-3
ID365	p27	27	19	0	28	Anna	is_a_recruitment_officer	has_been_kickboxing_for_18_months	She_really_likes_Torchwood	Last_summer_she_ran_a_marathon_to_raise_money_for_charity	Last_summer_she_ran_a_marathon_to_raise_money_for_charity	3.65	na	n	a	change	2	4	1	2	Long	-1
ID366	p27	27	19	0	3	Antonia	is_a_publisher	loves_to_go_surfing	Last_summer_she_ran_a_marathon_to_raise_money_for_charity	She_really_likes_Torchwood	Last_summer_she_ran_a_marathon_to_raise_money_for_charity	3.65	an	a	n	change	4	4	5	4	Long	1
ID367	p27	27	19	0	14	Ashley	is_a_copy_editor	goes_diving_regularly	She_likes_Indian_food	Every_year_she_volunteers_to_teach_her_trade_to_mentally_disabled_people_to_help_them_find_employment	Every_year_she_volunteers_to_teach_her_trade_to_mentally_disabled_people_to_help_them_find_employment	2.84	na	n	a	change	2	2	2	2	Long	0
ID368	p27	27	19	0	7	Beth	is_a_journalist	goes_jogging	Last_year_she_organised_a_charity_raffle_to_buy_medical_equipment_for_a_local_hospital	The_last_film_she_watched_was_Slumdog_Millionaire	Last_year_she_organised_a_charity_raffle_to_buy_medical_equipment_for_a_local_hospital	2.06	an	a	n	change	4	3	7	7	Long	3
ID369	p27	27	19	0	17	Ellen	works_in_advertising	attends_a_ju_jitsu_club	She_loves_her_Kindle	She_regularly_provides_respite_care_for_a_relative_with_cancer	She_regularly_provides_respite_care_for_a_relative_with_cancer	2.11	na	n	a	change	5	6	2	4	Long	-3
ID370	p27	27	19	0	19	Fiona	is_an_insurance_saleswoman	attends_a_karate_club	She_likes_listening_to_bhangra	Every_weekend_she_helps_to_maintain_a_nature_reserve	Every_weekend_she_helps_to_maintain_a_nature_reserve	1.78	na	n	a	change	1	1	1	1	Long	0
ID371	p27	27	19	0	2	Jo	is_a_project_manager	enjoys_mountain_biking	She_like_listening_to_R&B	Every_week_she_volunteers_to_work_for_one_afternoon_a_week_in_a_charity_shop	Every_week_she_volunteers_to_work_for_one_afternoon_a_week_in_a_charity_shop	2.16	na	n	a	change	3	5	3	5	Long	0
ID372	p27	27	19	0	18	Justine	works_in_retail	enjoys_swimming	The_last_film_she_watched_was_Slumdog_Millionaire	Last_year_she_organised_a_charity_raffle_to_buy_medical_equipment_for_a_local_hospital	Last_year_she_organised_a_charity_raffle_to_buy_medical_equipment_for_a_local_hospital	2.06	na	n	a	change	3	4	5	4	Long	2
ID373	p27	27	19	0	5	Katie	works_in_sales	enjoys_playing_tennis	Every_week_she_volunteers_to_work_for_one_afternoon_a_week_in_a_charity_shop	She_like_listening_to_R&B	Every_week_she_volunteers_to_work_for_one_afternoon_a_week_in_a_charity_shop	2.16	an	a	n	change	4	3	3	4	Long	-1
ID374	p27	27	19	0	15	Lisa	is_a_medical_writer	enjoys_skiing	Every_year_she_volunteers_to_teach_her_trade_to_mentally_disabled_people_to_help_them_find_employment	She_likes_Indian_food	Every_year_she_volunteers_to_teach_her_trade_to_mentally_disabled_people_to_help_them_find_employment	2.84	an	a	n	change	3	3	2	3	Long	-1
ID375	p27	27	19	0	10	Louise	works_in_development	goes_cross-country_running	The_last_film_she_watched_was_District_nine	She_regularly_records_a_'talking_newspaper'_service_for_blind_and_partially-sighted_people	She_regularly_records_a_'talking_newspaper'_service_for_blind_and_partially-sighted_people	3	na	n	a	change	5	5	5	6	Long	0
ID376	p27	27	19	0	23	Natalie_	works_in_project_management	plays_basketball	She_regularly_provides_respite_care_for_a_relative_with_cancer	She_loves_her_Kindle	She_regularly_provides_respite_care_for_a_relative_with_cancer	2.11	an	a	n	change	4	4	6	7	Long	2
ID377	p27	27	19	0	16	Olivia	works_in_the_finance_sector	enjoys_playing_table_tennis	Every_weekend_she_helps_to_maintain_a_nature_reserve	She_likes_listening_to_bhangra	Every_weekend_she_helps_to_maintain_a_nature_reserve	1.78	an	a	n	change	4	4	4	5	Long	0
ID378	p27	27	19	0	1	Pauline	is_a_graphic_designer	plays_lacrosse	She_regularly_records_a_'talking_newspaper'_service_for_blind_and_partially-sighted_people	The_last_film_she_watched_was_District_nine	She_regularly_records_a_'talking_newspaper'_service_for_blind_and_partially-sighted_people	3	an	a	n	change	2	2	2	2	Long	0
ID379	p28	28	19	0	1	Alex	works_in_sales	enjoys_skiing	She_regularly_looks_after_the_children_of_an_aunt_who_is_paralyzed	The_last_film_she_watched_was_Slumdog_Millionaire	She_regularly_looks_after_the_children_of_an_aunt_who_is_paralyzed	2.81	an	a	n	change	2	1	2	3	Long	0
ID380	p28	28	19	0	23	Amy	is_an_insurance_saleswoman	plays_lacrosse	Last_summer_she_sponsored_a_Ugandan_child_to_attend_school	She_never_misses_an_episode_of_Flight_of_theConcords	Last_summer_she_sponsored_a_Ugandan_child_to_attend_school	2.59	an	a	n	change	5	4	2	2	Long	-3
ID381	p28	28	19	0	8	Anna	works_in_the_finance_sector	is_a_keen_hockey_player	Every_week_she_volunteers_to_work_for_one_afternoon_a_week_in_a_charity_shop	She_likes_eating_Thai_food	Every_week_she_volunteers_to_work_for_one_afternoon_a_week_in_a_charity_shop	2.16	an	a	n	change	6	5	3	4	Long	-3
ID382	p28	28	19	0	24	Antonia	is_a_sales_manager	goes_jogging	She_regularly_records_a_'talking_newspaper'_service_for_blind_and_partially-sighted_people	She_like_listening_to_R&B	She_regularly_records_a_'talking_newspaper'_service_for_blind_and_partially-sighted_people	3	an	a	n	change	4	3	2	3	Long	-2
ID383	p28	28	19	0	25	Ashley	works_in_consultantcy	attends_a_karate_club	She_likes_eating_Thai_food	Every_week_she_volunteers_to_work_for_one_afternoon_a_week_in_a_charity_shop	Every_week_she_volunteers_to_work_for_one_afternoon_a_week_in_a_charity_shop	2.16	na	n	a	change	5	4	2	3	Long	-3
ID384	p28	28	19	0	17	Beth	is_a_copy_editor	has_been_kickboxing_for_18_months	She_likes_Indian_food	She_regularly_provides_respite_care_for_a_relative_with_cancer	She_regularly_provides_respite_care_for_a_relative_with_cancer	2.11	na	n	a	change	3	3	2	3	Long	-1
ID385	p28	28	19	0	2	Catherine	works_in_human_resources	goes_diving_regularly	The_last_film_she_watched_was_Slumdog_Millionaire	She_regularly_looks_after_the_children_of_an_aunt_who_is_paralyzed	She_regularly_looks_after_the_children_of_an_aunt_who_is_paralyzed	2.81	na	n	a	change	4	3	3	4	Long	-1
ID386	p28	28	19	0	26	Emma	works_in_development	enjoys_playing_tennis	She_like_listening_to_R&B	She_regularly_records_a_'talking_newspaper'_service_for_blind_and_partially-sighted_people	She_regularly_records_a_'talking_newspaper'_service_for_blind_and_partially-sighted_people	3	na	n	a	change	3	2	3	4	Long	0
ID387	p28	28	19	0	5	Fiona	is_a_human_resources_manager	enjoys_swimming	Every_year_she_volunteers_to_teach_her_trade_to_mentally_disabled_people_to_help_them_find_employment	She_loves_watching_NCIS	Every_year_she_volunteers_to_teach_her_trade_to_mentally_disabled_people_to_help_them_find_employment	2.84	an	a	n	change	4	2	3	4	Long	-1
ID388	p28	28	19	0	4	Hannah	works_in_retail	has_been_doing_judo_for_4_years	She_volunteers_to_work_for_one_afternoon_a_week_at_a_local_hospice	She_really_likes_Torchwood	She_volunteers_to_work_for_one_afternoon_a_week_at_a_local_hospice	2.55	an	a	n	change	3	2	1	2	Long	-2
ID389	p28	28	19	0	27	Jo	works_in_advertising	enjoys_archery	She_never_misses_an_episode_of_Flight_of_theConcords	Last_summer_she_sponsored_a_Ugandan_child_to_attend_school	Last_summer_she_sponsored_a_Ugandan_child_to_attend_school	2.59	na	n	a	change	1	3	3	4	Long	2
ID390	p28	28	19	0	10	Louise	is_an_accountant	goes_cross-country_running	She_really_likes_Torchwood	She_volunteers_to_work_for_one_afternoon_a_week_at_a_local_hospice	She_volunteers_to_work_for_one_afternoon_a_week_at_a_local_hospice	2.55	na	n	a	change	5	3	2	3	Long	-3
ID391	p28	28	19	0	9	Olivia	works_in_project_management	plays_for_her_local_cricket_club	She_regularly_provides_respite_care_for_a_relative_with_cancer	She_likes_Indian_food	She_regularly_provides_respite_care_for_a_relative_with_cancer	2.11	an	a	n	change	2	2	2	3	Long	0
ID392	p28	28	19	0	15	Pauline	is_an_advertising_agent	enjoys_playing_table_tennis	She_loves_watching_NCIS	Every_year_she_volunteers_to_teach_her_trade_to_mentally_disabled_people_to_help_them_find_employment	Every_year_she_volunteers_to_teach_her_trade_to_mentally_disabled_people_to_help_them_find_employment	2.84	na	n	a	change	3	2	2	3	Long	-1
ID393	p29	29	19	0	19	Alex	is_a_recruitment_officer	has_been_kickboxing_for_18_months	She_regularly_looks_after_the_children_of_a_relative_with_multiple_sclerosis	She_really_likes_Torchwood	She_regularly_looks_after_the_children_of_a_relative_with_multiple_sclerosis	2.81	an	a	n	change	4	3	3	3	Long	-1
ID394	p29	29	19	0	24	Amy	works_in_graphic_design	goes_hiking_as_often_as_possible	_She_loves_her_Kindle	Last_summer_she_ran_a_marathon_to_raise_money_for_charity	Last_summer_she_ran_a_marathon_to_raise_money_for_charity	3.65	na	n	a	change	4	5	6	5	Long	2
ID395	p29	29	19	0	2	Anna	is_a_graphic_designer	has_regular_squash_games	Her_favourite_Tv_programme_is_the_Simpsons	She_volunteers_to_work_for_one_afternoon_a_week_at_a_local_hospice	She_volunteers_to_work_for_one_afternoon_a_week_at_a_local_hospice	2.55	na	n	a	change	2	2	4	3	Long	2
ID396	p29	29	19	0	10	Charlotte	works_in_project_management	has_been_doing_judo_for_4_years	She_likes_Indian_food	Last_year_she_volunteered_to_work_at_a_homeless_shelter	Last_year_she_volunteered_to_work_at_a_homeless_shelter	2.64	na	n	a	change	6	6	7	6	Long	1
ID397	p29	29	19	0	26	Ellen	is_a_civil_servant	enjoys_skiing	Last_year_she_volunteered_to_work_at_a_homeless_shelter	She_likes_Indian_food	Last_year_she_volunteered_to_work_at_a_homeless_shelter	2.64	an	a	n	change	7	5	5	5	Long	-2
ID398	p29	29	19	0	25	Emma	works_in_human_resources	goes_cross-country_running	She_is_a_fan_of_Heroes	Every_year_she_volunteers_to_teach_her_trade_to_mentally_disabled_people_to_help_them_find_employment	Every_year_she_volunteers_to_teach_her_trade_to_mentally_disabled_people_to_help_them_find_employment	2.84	na	n	a	change	3	3	6	4	Long	3
ID399	p29	29	19	0	14	Gemma	works_in_development	is_a_keen_hockey_player	Last_summer_she_ran_a_marathon_to_raise_money_for_charity	_She_loves_her_Kindle	Last_summer_she_ran_a_marathon_to_raise_money_for_charity	3.65	an	a	n	change	4	3	4	4	Long	0
ID400	p29	29	19	0	15	Helen	works_in_a_bank	enjoys_archery	She_regularly_records_a_'talking_newspaper'_service_for_blind_and_partially-sighted_people	The_last_film_she_watched_was_Duplicity	She_regularly_records_a_'talking_newspaper'_service_for_blind_and_partially-sighted_people	3	an	a	n	change	4	7	6	6	Long	2
ID401	p29	29	19	0	22	Jo	is_a_journalist	enjoys_mountain_biking	The_last_film_she_watched_was_Duplicity	She_regularly_records_a_'talking_newspaper'_service_for_blind_and_partially-sighted_people	She_regularly_records_a_'talking_newspaper'_service_for_blind_and_partially-sighted_people	3	na	n	a	change	4	5	6	5	Long	2
ID402	p29	29	19	0	7	Katie	is_a_project_manager	goes_jogging	She_likes_eating_Thai_food	Last_summer_she_donated_bone_marrow	Last_summer_she_donated_bone_marrow	5.14	na	n	a	change	5	3	4	3	Long	-1
ID403	p29	29	19	0	17	Laura	is_a_financial_assistant	enjoys_athletics	She_volunteers_to_work_for_one_afternoon_a_week_at_a_local_hospice	Her_favourite_Tv_programme_is_the_Simpsons	She_volunteers_to_work_for_one_afternoon_a_week_at_a_local_hospice	2.55	an	a	n	change	4	4	4	4	Long	0
ID404	p29	29	19	0	12	Lisa	is_an_accountant	plays_lacrosse	She_really_likes_Torchwood	She_regularly_looks_after_the_children_of_a_relative_with_multiple_sclerosis	She_regularly_looks_after_the_children_of_a_relative_with_multiple_sclerosis	2.81	na	n	a	change	3	3	6	5	Long	3
ID405	p29	29	19	0	18	Louise	is_an_insurance_saleswoman	goes_diving_regularly	Last_summer_she_donated_bone_marrow	She_likes_eating_Thai_food	Last_summer_she_donated_bone_marrow	5.14	an	a	n	change	6	4	5	4	Long	-1
ID406	p29	29	19	0	11	Olivia	is_a_copy_editor	attends_a_karate_club	Every_year_she_volunteers_to_teach_her_trade_to_mentally_disabled_people_to_help_them_find_employment	She_is_a_fan_of_Heroes	Every_year_she_volunteers_to_teach_her_trade_to_mentally_disabled_people_to_help_them_find_employment	2.84	an	a	n	change	6	2	2	2	Long	-4
ID407	p30	30	22	0	17	Amy	is_a_graphic_designer	is_a_keen_hockey_player	Every_weekend_she_helps_to_maintain_a_nature_reserve	The_last_film_she_watched_was_Slumdog_Millionaire	Every_weekend_she_helps_to_maintain_a_nature_reserve	1.78	an	a	n	change	6	4	4	3	Long	-2
ID408	p30	30	22	0	13	Antonia	works_in_retail	enjoys_archery	Last_summer_she_donated_bone_marrow	She_never_misses_an_episode_of_Flight_of_theConcords	Last_summer_she_donated_bone_marrow	5.14	an	a	n	change	4	4	5	5	Long	1
ID409	p30	30	22	0	19	Catherine	is_a_publisher	attends_a_karate_club	The_last_film_she_watched_was_Duplicity	Last_summer_she_ran_a_marathon_to_raise_money_for_charity	Last_summer_she_ran_a_marathon_to_raise_money_for_charity	3.65	na	n	a	change	5	5	6	5	Long	1
ID410	p30	30	22	0	2	Fiona	works_in_graphic_design	goes_diving_regularly	She_regularly_provides_care_for_a_relative_with_alzheimers	She_likes_eating_Thai_food	She_regularly_provides_care_for_a_relative_with_alzheimers	2.11	an	a	n	change	6	5	7	6	Long	1
ID411	p30	30	22	0	10	Gemma	is_an_accountant	enjoys_mountain_biking	Her_favourite_Tv_programme_is_the_Simpsons	She_regularly_looks_after_the_children_of_a_relative_with_multiple_sclerosis	She_regularly_looks_after_the_children_of_a_relative_with_multiple_sclerosis	2.81	na	n	a	change	4	4	3	3	Long	-1
ID412	p30	30	22	0	8	Heather	works_in_the_finance_sector	enjoys_athletics	Last_summer_she_ran_a_marathon_to_raise_money_for_charity	The_last_film_she_watched_was_Duplicity	Last_summer_she_ran_a_marathon_to_raise_money_for_charity	3.65	an	a	n	change	5	5	3	3	Long	-2
ID413	p30	30	22	0	27	Helen	is_a_medical_writer	goes_cross-country_running	She_regularly_provides_respite_care_for_a_relative_with_cancer	The_last_film_she_watched_was_Surrogate	She_regularly_provides_respite_care_for_a_relative_with_cancer	2.11	an	a	n	change	4	5	6	5	Long	2
ID414	p30	30	22	0	1	Justine	is_a_civil_servant	plays_basketball	The_last_film_she_watched_was_Slumdog_Millionaire	Every_weekend_she_helps_to_maintain_a_nature_reserve	Every_weekend_she_helps_to_maintain_a_nature_reserve	1.78	na	n	a	change	6	7	6	7	Long	0
ID415	p30	30	22	0	18	Katie	works_in_sales	enjoys_skiing	_She_really_likes_Torchwood	She_regularly_records_a_'talking_newspaper'_service_for_blind_and_partially-sighted_people	She_regularly_records_a_'talking_newspaper'_service_for_blind_and_partially-sighted_people	3	na	n	a	change	4	6	7	6	Long	3
ID416	p30	30	22	0	26	Lisa	is_an_insurance_saleswoman	enjoys_swimming	She_regularly_looks_after_the_children_of_a_relative_with_multiple_sclerosis	Her_favourite_Tv_programme_is_the_Simpsons	She_regularly_looks_after_the_children_of_a_relative_with_multiple_sclerosis	2.81	an	a	n	change	4	3	3	4	Long	-1
ID417	p30	30	22	0	5	Louise	is_a_financial_assistant	attends_a_kendo_club	She_likes_eating_Thai_food	She_regularly_provides_care_for_a_relative_with_alzheimers	She_regularly_provides_care_for_a_relative_with_alzheimers	2.11	na	n	a	change	5	7	8	8	Long	3
ID418	p30	30	22	0	9	Natalie_	is_a_journalist	loves_to_go_surfing	She_regularly_records_a_'talking_newspaper'_service_for_blind_and_partially-sighted_people	She_really_likes_Torchwood	She_regularly_records_a_'talking_newspaper'_service_for_blind_and_partially-sighted_people	3	an	a	n	change	4	5	3	2	Long	-1
ID419	p30	30	22	0	28	Pauline	works_in_insurance	enjoys_playing_table_tennis	The_last_film_she_watched_was_Surrogate	She_regularly_provides_respite_care_for_a_relative_with_cancer	She_regularly_provides_respite_care_for_a_relative_with_cancer	2.11	na	n	a	change	4	5	3	4	Long	-1
ID420	p30	30	22	0	16	Tiffany	works_in_human_resources	plays_lacrosse	She_never_misses_an_episode_of_Flight_of_theConcords	Last_summer_she_donated_bone_marrow	Last_summer_she_donated_bone_marrow	5.14	na	n	a	change	5	4	4	3	Long	-1
ID421	p31	31	20	0	1	Abbie	is_a_civil_servant	attends_a_ju_jitsu_club	Last_summer_she_sponsored_a_Ugandan_child_to_attend_school	The_last_film_she_watched_was_Surrogate	Last_summer_she_sponsored_a_Ugandan_child_to_attend_school	2.59	an	a	n	change	4	4	4	3	Long	0
ID422	p31	31	20	0	2	Amy	is_a_copy_editor	attends_a_karate_club	She_regularly_provides_respite_care_for_a_relative_with_cancer	Her_favourite_Tv_programme_is_the_Simpsons	She_regularly_provides_respite_care_for_a_relative_with_cancer	2.11	an	a	n	change	5	5	6	5	Long	1
ID423	p31	31	20	0	25	Anna	works_in_recruitment	plays_badminton	She_really_likes_Torchwood	She_regularly_records_a_'talking_newspaper'_service_for_blind_and_partially-sighted_people	She_regularly_records_a_'talking_newspaper'_service_for_blind_and_partially-sighted_people	3	na	n	a	change	4	5	3	4	Long	-1
ID424	p31	31	20	0	18	Catherine	works_in_advertising	has_been_doing_judo_for_4_years	The_last_film_she_watched_was_Surrogate	Last_summer_she_sponsored_a_Ugandan_child_to_attend_school	Last_summer_she_sponsored_a_Ugandan_child_to_attend_school	2.59	na	n	a	change	3	4	2	3	Long	-1
ID425	p31	31	20	0	13	Ellie	is_a_sales_manager	goes_cross-country_running	She_regularly_provides_care_for_a_relative_with_alzheimers	She_is_a_fan_of_Heroes	She_regularly_provides_care_for_a_relative_with_alzheimers	2.11	an	a	n	change	5	3	6	5	Long	1
ID426	p31	31	20	0	7	Emma	is_a_medical_writer	enjoys_kite_surfing	She_regularly_records_a_'talking_newspaper'_service_for_blind_and_partially-sighted_people	She_really_likes_Torchwood	She_regularly_records_a_'talking_newspaper'_service_for_blind_and_partially-sighted_people	3	an	a	n	change	5	3	2	3	Long	-3
ID427	p31	31	20	0	9	Gemma	is_a_project_manager	enjoys_playing_table_tennis	Every_week_she_volunteers_to_work_for_one_afternoon_a_week_in_a_charity_shop	The_last_film_she_watched_was_Slumdog_Millionaire	Every_week_she_volunteers_to_work_for_one_afternoon_a_week_in_a_charity_shop	2.16	an	a	n	change	6	7	6	4	Long	0
ID428	p31	31	20	0	27	Hannah	works_in_sales	plays_for_her_local_cricket_club	She_loves_watching_NCIS	Last_year_she_volunteered_to_work_at_a_homeless_shelter	Last_year_she_volunteered_to_work_at_a_homeless_shelter	2.64	na	n	a	change	2	2	2	3	Long	0
ID429	p31	31	20	0	26	Heather	works_in_retail	plays_basketball	She_loves_her_Kindle	Every_year_she_volunteers_to_teach_her_trade_to_mentally_disabled_people_to_help_them_find_employment	Every_year_she_volunteers_to_teach_her_trade_to_mentally_disabled_people_to_help_them_find_employment	2.84	na	n	a	change	3	2	1	1	Long	-2
ID430	p31	31	20	0	4	Katie	is_a_graphic_designer	enjoys_archery	Last_year_she_volunteered_to_work_at_a_homeless_shelter	She_loves_watching_NCIS	Last_year_she_volunteered_to_work_at_a_homeless_shelter	2.64	an	a	n	change	6	7	8	6	Long	2
ID431	p31	31	20	0	8	Laura	is_a_procurement_manager	enjoys_mountain_biking	Every_year_she_volunteers_to_teach_her_trade_to_mentally_disabled_people_to_help_them_find_employment	She_loves_her_Kindle	Every_year_she_volunteers_to_teach_her_trade_to_mentally_disabled_people_to_help_them_find_employment	2.84	an	a	n	change	4	3	5	3	Long	1
ID432	p31	31	20	0	23	Lisa	works_in_insurance	is_a_keen_rock_climber	Her_favourite_Tv_programme_is_the_Simpsons	She_regularly_provides_respite_care_for_a_relative_with_cancer	She_regularly_provides_respite_care_for_a_relative_with_cancer	2.11	na	n	a	change	7	4	4	2	Long	-3
ID433	p31	31	20	0	22	Louise	works_in_human_resources	is_a_keen_hockey_player	She_is_a_fan_of_Heroes	She_regularly_provides_care_for_a_relative_with_alzheimers	She_regularly_provides_care_for_a_relative_with_alzheimers	2.11	na	n	a	change	2	3	4	3	Long	2
ID434	p31	31	20	0	15	Tiffany	is_an_advertising_agent	goes_hiking_as_often_as_possible	The_last_film_she_watched_was_Slumdog_Millionaire	Every_week_she_volunteers_to_work_for_one_afternoon_a_week_in_a_charity_shop	Every_week_she_volunteers_to_work_for_one_afternoon_a_week_in_a_charity_shop	2.16	na	n	a	change	7	7	6	4	Long	-1
ID435	p32	32	19	0	1	Abbie	is_a_civil_servant	goes_rowing	She_regularly_records_a_'talking_newspaper'_service_for_blind_and_partially-sighted_people	She_like_listening_to_R&B	She_regularly_records_a_'talking_newspaper'_service_for_blind_and_partially-sighted_people	3	an	a	n	change	3	4	3	3	Long	0
ID436	p32	32	19	0	7	Amy	is_a_medical_writer	enjoys_kite_surfing	Last_year_she_volunteered_to_work_at_a_homeless_shelter	She_never_misses_an_episode_of_Flight_of_theConcords	Last_year_she_volunteered_to_work_at_a_homeless_shelter	2.64	an	a	n	change	4	4	3	4	Long	-1
ID437	p32	32	19	0	2	Ashley	is_a_copy_editor	goes_hiking_as_often_as_possible	Every_week_she_volunteers_to_work_for_one_afternoon_a_week_in_a_charity_shop	She_loves_watching_NCIS	Every_week_she_volunteers_to_work_for_one_afternoon_a_week_in_a_charity_shop	2.16	an	a	n	change	3	4	4	4	Long	1
ID438	p32	32	19	0	19	Beth	works_in_consultantcy	has_been_kickboxing_for_18_months	She_likes_listening_to_bhangra	She_volunteers_to_work_for_one_afternoon_a_week_at_a_local_hospice	She_volunteers_to_work_for_one_afternoon_a_week_at_a_local_hospice	2.55	na	n	a	change	6	6	7	7	Long	1
ID439	p32	32	19	0	4	Charlotte	is_a_graphic_designer	attends_a_karate_club	Last_summer_she_donated_bone_marrow	She_really_likes_Torchwood	Last_summer_she_donated_bone_marrow	5.14	an	a	n	change	6	5	5	5	Long	-1
ID440	p32	32	19	0	12	Fiona	is_a_retail_manager	is_a_keen_hockey_player	The_last_film_she_watched_was_Slumdog_Millionaire	She_regularly_provides_respite_care_for_a_relative_with_cancer	She_regularly_provides_respite_care_for_a_relative_with_cancer	2.11	na	n	a	change	5	6	6	7	Long	1
ID441	p32	32	19	0	14	Gemma	is_an_accountant	enjoys_playing_tennis	She_regularly_provides_respite_care_for_a_relative_with_cancer	The_last_film_she_watched_was_Slumdog_Millionaire	She_regularly_provides_respite_care_for_a_relative_with_cancer	2.11	an	a	n	change	6	6	6	7	Long	0
ID442	p32	32	19	0	15	Heather	is_an_advertising_agent	enjoys_skiing	She_likes_eating_Thai_food	Every_weekend_she_helps_to_maintain_a_nature_reserve	Every_weekend_she_helps_to_maintain_a_nature_reserve	1.78	na	n	a	change	5	5	5	5	Long	0
ID443	p32	32	19	0	8	Helen	is_a_procurement_manager	enjoys_mountain_biking	She_like_listening_to_R&B	She_regularly_records_a_'talking_newspaper'_service_for_blind_and_partially-sighted_people	She_regularly_records_a_'talking_newspaper'_service_for_blind_and_partially-sighted_people	3	na	n	a	change	4	5	4	5	Long	0
ID444	p32	32	19	0	9	Jo	is_a_project_manager	enjoys_athletics	She_loves_watching_NCIS	Every_week_she_volunteers_to_work_for_one_afternoon_a_week_in_a_charity_shop	Every_week_she_volunteers_to_work_for_one_afternoon_a_week_in_a_charity_shop	2.16	na	n	a	change	3	4	5	5	Long	2
ID445	p32	32	19	0	10	Katie	is_a_publisher	attends_a_kendo_club	She_really_likes_Torchwood	Last_summer_she_donated_bone_marrow	Last_summer_she_donated_bone_marrow	5.14	na	n	a	change	4	4	5	6	Long	1
ID446	p32	32	19	0	27	Louise	works_in_sales	plays_badminton	_She_never_misses_an_episode_of_Flight_of_theConcords	Last_year_she_volunteered_to_work_at_a_homeless_shelter	Last_year_she_volunteered_to_work_at_a_homeless_shelter	2.64	na	n	a	change	4	4	5	5	Long	1
ID447	p32	32	19	0	25	Natalie_	works_in_recruitment	plays_lacrosse	Every_weekend_she_helps_to_maintain_a_nature_reserve	She_likes_eating_Thai_food	Every_weekend_she_helps_to_maintain_a_nature_reserve	1.78	an	a	n	change	5	4	4	4	Long	-1
ID448	p32	32	19	0	17	Tiffany	works_in_a_bank	has_been_fencing_for_2_years	She_volunteers_to_work_for_one_afternoon_a_week_at_a_local_hospice	She_likes_listening_to_bhangra	She_volunteers_to_work_for_one_afternoon_a_week_at_a_local_hospice	2.55	an	a	n	change	4	4	4	5	Long	0
ID449	p33	33	19	0	28	Anna	is_a_recruitment_officer	has_been_kickboxing_for_18_months	She_really_likes_Torchwood	Last_summer_she_ran_a_marathon_to_raise_money_for_charity	Last_summer_she_ran_a_marathon_to_raise_money_for_charity	3.65	na	n	a	change	3	3	3	2	Long	0
ID450	p33	33	19	0	3	Antonia	is_a_publisher	loves_to_go_surfing	Last_summer_she_ran_a_marathon_to_raise_money_for_charity	She_really_likes_Torchwood	Last_summer_she_ran_a_marathon_to_raise_money_for_charity	3.65	an	a	n	change	5	4	3	2	Long	-2
ID451	p33	33	19	0	14	Ashley	is_a_copy_editor	goes_diving_regularly	She_likes_Indian_food	Every_year_she_volunteers_to_teach_her_trade_to_mentally_disabled_people_to_help_them_find_employment	Every_year_she_volunteers_to_teach_her_trade_to_mentally_disabled_people_to_help_them_find_employment	2.84	na	n	a	change	4	3	2	2	Long	-2
ID452	p33	33	19	0	7	Beth	is_a_journalist	goes_jogging	Last_year_she_organised_a_charity_raffle_to_buy_medical_equipment_for_a_local_hospital	The_last_film_she_watched_was_Slumdog_Millionaire	Last_year_she_organised_a_charity_raffle_to_buy_medical_equipment_for_a_local_hospital	2.06	an	a	n	change	7	7	7	6	Long	0
ID453	p33	33	19	0	17	Ellen	works_in_advertising	attends_a_ju_jitsu_club	She_loves_her_Kindle	She_regularly_provides_respite_care_for_a_relative_with_cancer	She_regularly_provides_respite_care_for_a_relative_with_cancer	2.11	na	n	a	change	4	7	8	8	Long	4
ID454	p33	33	19	0	19	Fiona	is_an_insurance_saleswoman	attends_a_karate_club	She_likes_listening_to_bhangra	Every_weekend_she_helps_to_maintain_a_nature_reserve	Every_weekend_she_helps_to_maintain_a_nature_reserve	1.78	na	n	a	change	2	2	2	2	Long	0
ID455	p33	33	19	0	2	Jo	is_a_project_manager	enjoys_mountain_biking	She_like_listening_to_R&B	Every_week_she_volunteers_to_work_for_one_afternoon_a_week_in_a_charity_shop	Every_week_she_volunteers_to_work_for_one_afternoon_a_week_in_a_charity_shop	2.16	na	n	a	change	4	3	5	4	Long	1
ID456	p33	33	19	0	18	Justine	works_in_retail	enjoys_swimming	The_last_film_she_watched_was_Slumdog_Millionaire	Last_year_she_organised_a_charity_raffle_to_buy_medical_equipment_for_a_local_hospital	Last_year_she_organised_a_charity_raffle_to_buy_medical_equipment_for_a_local_hospital	2.06	na	n	a	change	7	7	7	7	Long	0
ID457	p33	33	19	0	5	Katie	works_in_sales	enjoys_playing_tennis	Every_week_she_volunteers_to_work_for_one_afternoon_a_week_in_a_charity_shop	She_like_listening_to_R&B	Every_week_she_volunteers_to_work_for_one_afternoon_a_week_in_a_charity_shop	2.16	an	a	n	change	6	5	5	5	Long	-1
ID458	p33	33	19	0	15	Lisa	is_a_medical_writer	enjoys_skiing	Every_year_she_volunteers_to_teach_her_trade_to_mentally_disabled_people_to_help_them_find_employment	She_likes_Indian_food	Every_year_she_volunteers_to_teach_her_trade_to_mentally_disabled_people_to_help_them_find_employment	2.84	an	a	n	change	6	3	2	2	Long	-4
ID459	p33	33	19	0	10	Louise	works_in_development	goes_cross-country_running	The_last_film_she_watched_was_District_nine	She_regularly_records_a_'talking_newspaper'_service_for_blind_and_partially-sighted_people	She_regularly_records_a_'talking_newspaper'_service_for_blind_and_partially-sighted_people	3	na	n	a	change	4	3	4	3	Long	0
ID460	p33	33	19	0	23	Natalie_	works_in_project_management	plays_basketball	She_regularly_provides_respite_care_for_a_relative_with_cancer	She_loves_her_Kindle	She_regularly_provides_respite_care_for_a_relative_with_cancer	2.11	an	a	n	change	6	6	6	5	Long	0
ID461	p33	33	19	0	16	Olivia	works_in_the_finance_sector	enjoys_playing_table_tennis	Every_weekend_she_helps_to_maintain_a_nature_reserve	She_likes_listening_to_bhangra	Every_weekend_she_helps_to_maintain_a_nature_reserve	1.78	an	a	n	change	5	4	3	3	Long	-2
ID462	p33	33	19	0	1	Pauline	is_a_graphic_designer	plays_lacrosse	She_regularly_records_a_'talking_newspaper'_service_for_blind_and_partially-sighted_people	The_last_film_she_watched_was_District_nine	She_regularly_records_a_'talking_newspaper'_service_for_blind_and_partially-sighted_people	3	an	a	n	change	4	3	4	4	Long	0
ID463	p34	34	19	0	1	Alex	works_in_sales	enjoys_skiing	She_regularly_looks_after_the_children_of_an_aunt_who_is_paralyzed	The_last_film_she_watched_was_Slumdog_Millionaire	She_regularly_looks_after_the_children_of_an_aunt_who_is_paralyzed	2.81	an	a	n	change	4	4	5	4	Long	1
ID464	p34	34	19	0	23	Amy	is_an_insurance_saleswoman	plays_lacrosse	Last_summer_she_sponsored_a_Ugandan_child_to_attend_school	She_never_misses_an_episode_of_Flight_of_theConcords	Last_summer_she_sponsored_a_Ugandan_child_to_attend_school	2.59	an	a	n	change	6	5	5	4	Long	-1
ID465	p34	34	19	0	8	Anna	works_in_the_finance_sector	is_a_keen_hockey_player	Every_week_she_volunteers_to_work_for_one_afternoon_a_week_in_a_charity_shop	She_likes_eating_Thai_food	Every_week_she_volunteers_to_work_for_one_afternoon_a_week_in_a_charity_shop	2.16	an	a	n	change	7	6	6	5	Long	-1
ID466	p34	34	19	0	24	Antonia	is_a_sales_manager	goes_jogging	She_regularly_records_a_'talking_newspaper'_service_for_blind_and_partially-sighted_people	She_like_listening_to_R&B	She_regularly_records_a_'talking_newspaper'_service_for_blind_and_partially-sighted_people	3	an	a	n	change	8	7	7	6	Long	-1
ID467	p34	34	19	0	25	Ashley	works_in_consultantcy	attends_a_karate_club	She_likes_eating_Thai_food	Every_week_she_volunteers_to_work_for_one_afternoon_a_week_in_a_charity_shop	Every_week_she_volunteers_to_work_for_one_afternoon_a_week_in_a_charity_shop	2.16	na	n	a	change	8	8	6	5	Long	-2
ID468	p34	34	19	0	17	Beth	is_a_copy_editor	has_been_kickboxing_for_18_months	She_likes_Indian_food	She_regularly_provides_respite_care_for_a_relative_with_cancer	She_regularly_provides_respite_care_for_a_relative_with_cancer	2.11	na	n	a	change	8	8	6	5	Long	-2
ID469	p34	34	19	0	2	Catherine	works_in_human_resources	goes_diving_regularly	The_last_film_she_watched_was_Slumdog_Millionaire	She_regularly_looks_after_the_children_of_an_aunt_who_is_paralyzed	She_regularly_looks_after_the_children_of_an_aunt_who_is_paralyzed	2.81	na	n	a	change	7	6	6	5	Long	-1
ID470	p34	34	19	0	26	Emma	works_in_development	enjoys_playing_tennis	She_like_listening_to_R&B	She_regularly_records_a_'talking_newspaper'_service_for_blind_and_partially-sighted_people	She_regularly_records_a_'talking_newspaper'_service_for_blind_and_partially-sighted_people	3	na	n	a	change	5	4	5	4	Long	0
ID471	p34	34	19	0	5	Fiona	is_a_human_resources_manager	enjoys_swimming	Every_year_she_volunteers_to_teach_her_trade_to_mentally_disabled_people_to_help_them_find_employment	She_loves_watching_NCIS	Every_year_she_volunteers_to_teach_her_trade_to_mentally_disabled_people_to_help_them_find_employment	2.84	an	a	n	change	4	3	3	2	Long	-1
ID472	p34	34	19	0	4	Hannah	works_in_retail	has_been_doing_judo_for_4_years	She_volunteers_to_work_for_one_afternoon_a_week_at_a_local_hospice	She_really_likes_Torchwood	She_volunteers_to_work_for_one_afternoon_a_week_at_a_local_hospice	2.55	an	a	n	change	3	2	3	2	Long	0
ID473	p34	34	19	0	27	Jo	works_in_advertising	enjoys_archery	She_never_misses_an_episode_of_Flight_of_theConcords	Last_summer_she_sponsored_a_Ugandan_child_to_attend_school	Last_summer_she_sponsored_a_Ugandan_child_to_attend_school	2.59	na	n	a	change	6	4	5	4	Long	-1
ID474	p34	34	19	0	10	Louise	is_an_accountant	goes_cross-country_running	She_really_likes_Torchwood	She_volunteers_to_work_for_one_afternoon_a_week_at_a_local_hospice	She_volunteers_to_work_for_one_afternoon_a_week_at_a_local_hospice	2.55	na	n	a	change	5	3	3	2	Long	-2
ID475	p34	34	19	0	9	Olivia	works_in_project_management	plays_for_her_local_cricket_club	She_regularly_provides_respite_care_for_a_relative_with_cancer	She_likes_Indian_food	She_regularly_provides_respite_care_for_a_relative_with_cancer	2.11	an	a	n	change	4	5	3	3	Long	-1
ID476	p34	34	19	0	15	Pauline	is_an_advertising_agent	enjoys_playing_table_tennis	She_loves_watching_NCIS	Every_year_she_volunteers_to_teach_her_trade_to_mentally_disabled_people_to_help_them_find_employment	Every_year_she_volunteers_to_teach_her_trade_to_mentally_disabled_people_to_help_them_find_employment	2.84	na	n	a	change	4	4	4	3	Long	0
ID477	p35	35	19	0	19	Alex	is_a_recruitment_officer	has_been_kickboxing_for_18_months	She_regularly_looks_after_the_children_of_a_relative_with_multiple_sclerosis	She_really_likes_Torchwood	She_regularly_looks_after_the_children_of_a_relative_with_multiple_sclerosis	2.81	an	a	n	change	5	4	3	3	Long	-2
ID478	p35	35	19	0	24	Amy	works_in_graphic_design	goes_hiking_as_often_as_possible	_She_loves_her_Kindle	Last_summer_she_ran_a_marathon_to_raise_money_for_charity	Last_summer_she_ran_a_marathon_to_raise_money_for_charity	3.65	na	n	a	change	8	7	6	4	Long	-2
ID479	p35	35	19	0	2	Anna	is_a_graphic_designer	has_regular_squash_games	Her_favourite_Tv_programme_is_the_Simpsons	She_volunteers_to_work_for_one_afternoon_a_week_at_a_local_hospice	She_volunteers_to_work_for_one_afternoon_a_week_at_a_local_hospice	2.55	na	n	a	change	4	2	3	1	Long	-1
ID480	p35	35	19	0	10	Charlotte	works_in_project_management	has_been_doing_judo_for_4_years	She_likes_Indian_food	Last_year_she_volunteered_to_work_at_a_homeless_shelter	Last_year_she_volunteered_to_work_at_a_homeless_shelter	2.64	na	n	a	change	7	6	7	6	Long	0
ID481	p35	35	19	0	26	Ellen	is_a_civil_servant	enjoys_skiing	Last_year_she_volunteered_to_work_at_a_homeless_shelter	She_likes_Indian_food	Last_year_she_volunteered_to_work_at_a_homeless_shelter	2.64	an	a	n	change	8	6	6	3	Long	-2
ID482	p35	35	19	0	25	Emma	works_in_human_resources	goes_cross-country_running	She_is_a_fan_of_Heroes	Every_year_she_volunteers_to_teach_her_trade_to_mentally_disabled_people_to_help_them_find_employment	Every_year_she_volunteers_to_teach_her_trade_to_mentally_disabled_people_to_help_them_find_employment	2.84	na	n	a	change	7	6	6	5	Long	-1
ID483	p35	35	19	0	14	Gemma	works_in_development	is_a_keen_hockey_player	Last_summer_she_ran_a_marathon_to_raise_money_for_charity	_She_loves_her_Kindle	Last_summer_she_ran_a_marathon_to_raise_money_for_charity	3.65	an	a	n	change	5	4	2	2	Long	-3
ID484	p35	35	19	0	15	Helen	works_in_a_bank	enjoys_archery	She_regularly_records_a_'talking_newspaper'_service_for_blind_and_partially-sighted_people	The_last_film_she_watched_was_Duplicity	She_regularly_records_a_'talking_newspaper'_service_for_blind_and_partially-sighted_people	3	an	a	n	change	7	6	7	6	Long	0
ID485	p35	35	19	0	22	Jo	is_a_journalist	enjoys_mountain_biking	The_last_film_she_watched_was_Duplicity	She_regularly_records_a_'talking_newspaper'_service_for_blind_and_partially-sighted_people	She_regularly_records_a_'talking_newspaper'_service_for_blind_and_partially-sighted_people	3	na	n	a	change	6	5	4	2	Long	-2
ID486	p35	35	19	0	7	Katie	is_a_project_manager	goes_jogging	She_likes_eating_Thai_food	Last_summer_she_donated_bone_marrow	Last_summer_she_donated_bone_marrow	5.14	na	n	a	change	3	3	2	2	Long	-1
ID487	p35	35	19	0	17	Laura	is_a_financial_assistant	enjoys_athletics	She_volunteers_to_work_for_one_afternoon_a_week_at_a_local_hospice	Her_favourite_Tv_programme_is_the_Simpsons	She_volunteers_to_work_for_one_afternoon_a_week_at_a_local_hospice	2.55	an	a	n	change	5	3	3	3	Long	-2
ID488	p35	35	19	0	12	Lisa	is_an_accountant	plays_lacrosse	She_really_likes_Torchwood	She_regularly_looks_after_the_children_of_a_relative_with_multiple_sclerosis	She_regularly_looks_after_the_children_of_a_relative_with_multiple_sclerosis	2.81	na	n	a	change	6	4	4	4	Long	-2
ID489	p35	35	19	0	18	Louise	is_an_insurance_saleswoman	goes_diving_regularly	Last_summer_she_donated_bone_marrow	She_likes_eating_Thai_food	Last_summer_she_donated_bone_marrow	5.14	an	a	n	change	8	5	6	5	Long	-2
ID490	p35	35	19	0	11	Olivia	is_a_copy_editor	attends_a_karate_club	Every_year_she_volunteers_to_teach_her_trade_to_mentally_disabled_people_to_help_them_find_employment	She_is_a_fan_of_Heroes	Every_year_she_volunteers_to_teach_her_trade_to_mentally_disabled_people_to_help_them_find_employment	2.84	an	a	n	change	5	3	4	3	Long	-1
ID1	p1	1	20	0	1	Abbie	is_a_civil_servant	attends_a_ju_jitsu_club	Last_summer_she_sponsored_a_Ugandan_child_to_attend_school	The_last_film_she_watched_was_Surrogate	Last_summer_she_sponsored_a_Ugandan_child_to_attend_school	2.59	an	a	n	change	4	3	2	3	Short	0
ID2	p1	1	20	0	2	Amy	is_a_copy_editor	attends_a_karate_club	She_regularly_provides_respite_care_for_a_relative_with_cancer	Her_favourite_Tv_programme_is_the_Simpsons	She_regularly_provides_respite_care_for_a_relative_with_cancer	2.11	an	a	n	change	5	4	3	4	Short	0
ID3	p1	1	20	0	25	Anna	works_in_recruitment	plays_badminton	She_really_likes_Torchwood	She_regularly_records_a_'talking_newspaper'_service_for_blind_and_partially-sighted_people	She_regularly_records_a_'talking_newspaper'_service_for_blind_and_partially-sighted_people	3	na	n	a	change	1	1	2	1	Short	0
ID4	p1	1	20	0	18	Catherine	works_in_advertising	has_been_doing_judo_for_4_years	The_last_film_she_watched_was_Surrogate	Last_summer_she_sponsored_a_Ugandan_child_to_attend_school	Last_summer_she_sponsored_a_Ugandan_child_to_attend_school	2.59	na	n	a	change	2	3	1	2	Short	-1
ID5	p1	1	20	0	13	Ellie	is_a_sales_manager	goes_cross-country_running	She_regularly_provides_care_for_a_relative_with_alzheimers	She_is_a_fan_of_Heroes	She_regularly_provides_care_for_a_relative_with_alzheimers	2.11	an	a	n	change	3	1	1	1	Short	0
ID6	p1	1	20	0	7	Emma	is_a_medical_writer	enjoys_kite_surfing	She_regularly_records_a_'talking_newspaper'_service_for_blind_and_partially-sighted_people	She_really_likes_Torchwood	She_regularly_records_a_'talking_newspaper'_service_for_blind_and_partially-sighted_people	3	an	a	n	change	3	1	1	1	Short	0
ID7	p1	1	20	0	9	Gemma	is_a_project_manager	enjoys_playing_table_tennis	Every_week_she_volunteers_to_work_for_one_afternoon_a_week_in_a_charity_shop	The_last_film_she_watched_was_Slumdog_Millionaire	Every_week_she_volunteers_to_work_for_one_afternoon_a_week_in_a_charity_shop	2.16	an	a	n	change	1	2	1	1	Short	-1
ID8	p1	1	20	0	27	Hannah	works_in_sales	plays_for_her_local_cricket_club	She_loves_watching_NCIS	Last_year_she_volunteered_to_work_at_a_homeless_shelter	Last_year_she_volunteered_to_work_at_a_homeless_shelter	2.64	na	n	a	change	1	1	1	1	Short	0
ID9	p1	1	20	0	26	Heather	works_in_retail	plays_basketball	She_loves_her_Kindle	Every_year_she_volunteers_to_teach_her_trade_to_mentally_disabled_people_to_help_them_find_employment	Every_year_she_volunteers_to_teach_her_trade_to_mentally_disabled_people_to_help_them_find_employment	2.84	na	n	a	change	1	1	1	1	Short	0
ID10	p1	1	20	0	4	Katie	is_a_graphic_designer	enjoys_archery	Last_year_she_volunteered_to_work_at_a_homeless_shelter	She_loves_watching_NCIS	Last_year_she_volunteered_to_work_at_a_homeless_shelter	2.64	an	a	n	change	4	3	1	1	Short	-2
ID11	p1	1	20	0	8	Laura	is_a_procurement_manager	enjoys_mountain_biking	Every_year_she_volunteers_to_teach_her_trade_to_mentally_disabled_people_to_help_them_find_employment	She_loves_her_Kindle	Every_year_she_volunteers_to_teach_her_trade_to_mentally_disabled_people_to_help_them_find_employment	2.84	an	a	n	change	1	1	1	1	Short	0
ID12	p1	1	20	0	23	Lisa	works_in_insurance	is_a_keen_rock_climber	Her_favourite_Tv_programme_is_the_Simpsons	She_regularly_provides_respite_care_for_a_relative_with_cancer	She_regularly_provides_respite_care_for_a_relative_with_cancer	2.11	na	n	a	change	4	2	1	1	Short	-1
ID13	p1	1	20	0	22	Louise	works_in_human_resources	is_a_keen_hockey_player	She_is_a_fan_of_Heroes	She_regularly_provides_care_for_a_relative_with_alzheimers	She_regularly_provides_care_for_a_relative_with_alzheimers	2.11	na	n	a	change	1	1	1	1	Short	0
ID14	p1	1	20	0	15	Tiffany	is_an_advertising_agent	goes_hiking_as_often_as_possible	The_last_film_she_watched_was_Slumdog_Millionaire	Every_week_she_volunteers_to_work_for_one_afternoon_a_week_in_a_charity_shop	Every_week_she_volunteers_to_work_for_one_afternoon_a_week_in_a_charity_shop	2.16	na	n	a	change	3	2	1	1	Short	-1
ID15	p2	2	20	0	1	Abbie	is_a_civil_servant	goes_rowing	She_regularly_records_a_'talking_newspaper'_service_for_blind_and_partially-sighted_people	She_like_listening_to_R&B	She_regularly_records_a_'talking_newspaper'_service_for_blind_and_partially-sighted_people	3	an	a	n	change	2	2	2	2	Short	0
ID16	p2	2	20	0	7	Amy	is_a_medical_writer	enjoys_kite_surfing	Last_year_she_volunteered_to_work_at_a_homeless_shelter	She_never_misses_an_episode_of_Flight_of_theConcords	Last_year_she_volunteered_to_work_at_a_homeless_shelter	2.64	an	a	n	change	2	2	2	2	Short	0
ID17	p2	2	20	0	2	Ashley	is_a_copy_editor	goes_hiking_as_often_as_possible	Every_week_she_volunteers_to_work_for_one_afternoon_a_week_in_a_charity_shop	She_loves_watching_NCIS	Every_week_she_volunteers_to_work_for_one_afternoon_a_week_in_a_charity_shop	2.16	an	a	n	change	1	1	1	1	Short	0
ID18	p2	2	20	0	19	Beth	works_in_consultantcy	has_been_kickboxing_for_18_months	She_likes_listening_to_bhangra	She_volunteers_to_work_for_one_afternoon_a_week_at_a_local_hospice	She_volunteers_to_work_for_one_afternoon_a_week_at_a_local_hospice	2.55	na	n	a	change	7	8	7	5	Short	-3
ID19	p2	2	20	0	4	Charlotte	is_a_graphic_designer	attends_a_karate_club	Last_summer_she_donated_bone_marrow	She_really_likes_Torchwood	Last_summer_she_donated_bone_marrow	5.14	an	a	n	change	1	1	2	3	Short	2
ID20	p2	2	20	0	12	Fiona	is_a_retail_manager	is_a_keen_hockey_player	The_last_film_she_watched_was_Slumdog_Millionaire	She_regularly_provides_respite_care_for_a_relative_with_cancer	She_regularly_provides_respite_care_for_a_relative_with_cancer	2.11	na	n	a	change	5	6	7	5	Short	-1
ID21	p2	2	20	0	14	Gemma	is_an_accountant	enjoys_playing_tennis	She_regularly_provides_respite_care_for_a_relative_with_cancer	The_last_film_she_watched_was_Slumdog_Millionaire	She_regularly_provides_respite_care_for_a_relative_with_cancer	2.11	an	a	n	change	8	7	7	7	Short	0
ID22	p2	2	20	0	15	Heather	is_an_advertising_agent	enjoys_skiing	She_likes_eating_Thai_food	Every_weekend_she_helps_to_maintain_a_nature_reserve	Every_weekend_she_helps_to_maintain_a_nature_reserve	1.78	na	n	a	change	5	6	4	3	Short	-3
ID23	p2	2	20	0	8	Helen	is_a_procurement_manager	enjoys_mountain_biking	She_like_listening_to_R&B	She_regularly_records_a_'talking_newspaper'_service_for_blind_and_partially-sighted_people	She_regularly_records_a_'talking_newspaper'_service_for_blind_and_partially-sighted_people	3	na	n	a	change	4	3	4	2	Short	-1
ID24	p2	2	20	0	9	Jo	is_a_project_manager	enjoys_athletics	She_loves_watching_NCIS	Every_week_she_volunteers_to_work_for_one_afternoon_a_week_in_a_charity_shop	Every_week_she_volunteers_to_work_for_one_afternoon_a_week_in_a_charity_shop	2.16	na	n	a	change	1	1	2	1	Short	0
ID25	p2	2	20	0	10	Katie	is_a_publisher	attends_a_kendo_club	She_really_likes_Torchwood	Last_summer_she_donated_bone_marrow	Last_summer_she_donated_bone_marrow	5.14	na	n	a	change	1	1	3	2	Short	1
ID26	p2	2	20	0	27	Louise	works_in_sales	plays_badminton	_She_never_misses_an_episode_of_Flight_of_theConcords	Last_year_she_volunteered_to_work_at_a_homeless_shelter	Last_year_she_volunteered_to_work_at_a_homeless_shelter	2.64	na	n	a	change	2	1	2	1	Short	0
ID27	p2	2	20	0	25	Natalie_	works_in_recruitment	plays_lacrosse	Every_weekend_she_helps_to_maintain_a_nature_reserve	She_likes_eating_Thai_food	Every_weekend_she_helps_to_maintain_a_nature_reserve	1.78	an	a	n	change	2	1	2	2	Short	1
ID28	p2	2	20	0	17	Tiffany	works_in_a_bank	has_been_fencing_for_2_years	She_volunteers_to_work_for_one_afternoon_a_week_at_a_local_hospice	She_likes_listening_to_bhangra	She_volunteers_to_work_for_one_afternoon_a_week_at_a_local_hospice	2.55	an	a	n	change	5	4	3	3	Short	-1
ID29	p3	3	20	0	28	Anna	is_a_recruitment_officer	has_been_kickboxing_for_18_months	She_really_likes_Torchwood	Last_summer_she_ran_a_marathon_to_raise_money_for_charity	Last_summer_she_ran_a_marathon_to_raise_money_for_charity	3.65	na	n	a	change	5	3	5	4	Short	1
ID30	p3	3	20	0	3	Antonia	is_a_publisher	loves_to_go_surfing	Last_summer_she_ran_a_marathon_to_raise_money_for_charity	She_really_likes_Torchwood	Last_summer_she_ran_a_marathon_to_raise_money_for_charity	3.65	an	a	n	change	5	7	8	6	Short	-1
ID31	p3	3	20	0	14	Ashley	is_a_copy_editor	goes_diving_regularly	She_likes_Indian_food	Every_year_she_volunteers_to_teach_her_trade_to_mentally_disabled_people_to_help_them_find_employment	Every_year_she_volunteers_to_teach_her_trade_to_mentally_disabled_people_to_help_them_find_employment	2.84	na	n	a	change	7	4	7	5	Short	1
ID32	p3	3	20	0	7	Beth	is_a_journalist	goes_jogging	Last_year_she_organised_a_charity_raffle_to_buy_medical_equipment_for_a_local_hospital	The_last_film_she_watched_was_Slumdog_Millionaire	Last_year_she_organised_a_charity_raffle_to_buy_medical_equipment_for_a_local_hospital	2.06	an	a	n	change	7	7	7	6	Short	-1
ID33	p3	3	20	0	17	Ellen	works_in_advertising	attends_a_ju_jitsu_club	She_loves_her_Kindle	She_regularly_provides_respite_care_for_a_relative_with_cancer	She_regularly_provides_respite_care_for_a_relative_with_cancer	2.11	na	n	a	change	4	5	7	7	Short	2
ID34	p3	3	20	0	19	Fiona	is_an_insurance_saleswoman	attends_a_karate_club	She_likes_listening_to_bhangra	Every_weekend_she_helps_to_maintain_a_nature_reserve	Every_weekend_she_helps_to_maintain_a_nature_reserve	1.78	na	n	a	change	4	4	6	4	Short	0
ID35	p3	3	20	0	2	Jo	is_a_project_manager	enjoys_mountain_biking	She_like_listening_to_R&B	Every_week_she_volunteers_to_work_for_one_afternoon_a_week_in_a_charity_shop	Every_week_she_volunteers_to_work_for_one_afternoon_a_week_in_a_charity_shop	2.16	na	n	a	change	4	6	6	6	Short	0
ID36	p3	3	20	0	18	Justine	works_in_retail	enjoys_swimming	The_last_film_she_watched_was_Slumdog_Millionaire	Last_year_she_organised_a_charity_raffle_to_buy_medical_equipment_for_a_local_hospital	Last_year_she_organised_a_charity_raffle_to_buy_medical_equipment_for_a_local_hospital	2.06	na	n	a	change	5	6	5	6	Short	0
ID37	p3	3	20	0	5	Katie	works_in_sales	enjoys_playing_tennis	Every_week_she_volunteers_to_work_for_one_afternoon_a_week_in_a_charity_shop	She_like_listening_to_R&B	Every_week_she_volunteers_to_work_for_one_afternoon_a_week_in_a_charity_shop	2.16	an	a	n	change	4	4	4	7	Short	3
ID38	p3	3	20	0	15	Lisa	is_a_medical_writer	enjoys_skiing	Every_year_she_volunteers_to_teach_her_trade_to_mentally_disabled_people_to_help_them_find_employment	She_likes_Indian_food	Every_year_she_volunteers_to_teach_her_trade_to_mentally_disabled_people_to_help_them_find_employment	2.84	an	a	n	change	2	2	4	4	Short	2
ID39	p3	3	20	0	10	Louise	works_in_development	goes_cross-country_running	The_last_film_she_watched_was_District_nine	She_regularly_records_a_'talking_newspaper'_service_for_blind_and_partially-sighted_people	She_regularly_records_a_'talking_newspaper'_service_for_blind_and_partially-sighted_people	3	na	n	a	change	4	5	8	6	Short	1
ID40	p3	3	20	0	23	Natalie_	works_in_project_management	plays_basketball	She_regularly_provides_respite_care_for_a_relative_with_cancer	She_loves_her_Kindle	She_regularly_provides_respite_care_for_a_relative_with_cancer	2.11	an	a	n	change	6	7	7	8	Short	1
ID41	p3	3	20	0	16	Olivia	works_in_the_finance_sector	enjoys_playing_table_tennis	Every_weekend_she_helps_to_maintain_a_nature_reserve	She_likes_listening_to_bhangra	Every_weekend_she_helps_to_maintain_a_nature_reserve	1.78	an	a	n	change	2	2	3	3	Short	1
ID42	p3	3	20	0	1	Pauline	is_a_graphic_designer	plays_lacrosse	She_regularly_records_a_'talking_newspaper'_service_for_blind_and_partially-sighted_people	The_last_film_she_watched_was_District_nine	She_regularly_records_a_'talking_newspaper'_service_for_blind_and_partially-sighted_people	3	an	a	n	change	4	5	6	7	Short	2
ID43	p4	4	20	0	1	Alex	works_in_sales	enjoys_skiing	She_regularly_looks_after_the_children_of_an_aunt_who_is_paralyzed	The_last_film_she_watched_was_Slumdog_Millionaire	She_regularly_looks_after_the_children_of_an_aunt_who_is_paralyzed	2.81	an	a	n	change	4	2	4	3	Short	1
ID44	p4	4	20	0	23	Amy	is_an_insurance_saleswoman	plays_lacrosse	Last_summer_she_sponsored_a_Ugandan_child_to_attend_school	She_never_misses_an_episode_of_Flight_of_theConcords	Last_summer_she_sponsored_a_Ugandan_child_to_attend_school	2.59	an	a	n	change	2	4	5	4	Short	0
ID45	p4	4	20	0	8	Anna	works_in_the_finance_sector	is_a_keen_hockey_player	Every_week_she_volunteers_to_work_for_one_afternoon_a_week_in_a_charity_shop	She_likes_eating_Thai_food	Every_week_she_volunteers_to_work_for_one_afternoon_a_week_in_a_charity_shop	2.16	an	a	n	change	4	5	6	5	Short	0
ID46	p4	4	20	0	24	Antonia	is_a_sales_manager	goes_jogging	She_regularly_records_a_'talking_newspaper'_service_for_blind_and_partially-sighted_people	She_like_listening_to_R&B	She_regularly_records_a_'talking_newspaper'_service_for_blind_and_partially-sighted_people	3	an	a	n	change	5	5	3	4	Short	-1
ID47	p4	4	20	0	25	Ashley	works_in_consultantcy	attends_a_karate_club	She_likes_eating_Thai_food	Every_week_she_volunteers_to_work_for_one_afternoon_a_week_in_a_charity_shop	Every_week_she_volunteers_to_work_for_one_afternoon_a_week_in_a_charity_shop	2.16	na	n	a	change	3	5	4	4	Short	-1
ID48	p4	4	20	0	17	Beth	is_a_copy_editor	has_been_kickboxing_for_18_months	She_likes_Indian_food	She_regularly_provides_respite_care_for_a_relative_with_cancer	She_regularly_provides_respite_care_for_a_relative_with_cancer	2.11	na	n	a	change	5	5	5	5	Short	0
ID49	p4	4	20	0	2	Catherine	works_in_human_resources	goes_diving_regularly	The_last_film_she_watched_was_Slumdog_Millionaire	She_regularly_looks_after_the_children_of_an_aunt_who_is_paralyzed	She_regularly_looks_after_the_children_of_an_aunt_who_is_paralyzed	2.81	na	n	a	change	4	6	4	4	Short	-2
ID50	p4	4	20	0	26	Emma	works_in_development	enjoys_playing_tennis	She_like_listening_to_R&B	She_regularly_records_a_'talking_newspaper'_service_for_blind_and_partially-sighted_people	She_regularly_records_a_'talking_newspaper'_service_for_blind_and_partially-sighted_people	3	na	n	a	change	2	4	4	3	Short	-1
ID51	p4	4	20	0	5	Fiona	is_a_human_resources_manager	enjoys_swimming	Every_year_she_volunteers_to_teach_her_trade_to_mentally_disabled_people_to_help_them_find_employment	She_loves_watching_NCIS	Every_year_she_volunteers_to_teach_her_trade_to_mentally_disabled_people_to_help_them_find_employment	2.84	an	a	n	change	4	5	4	4	Short	-1
ID52	p4	4	20	0	4	Hannah	works_in_retail	has_been_doing_judo_for_4_years	She_volunteers_to_work_for_one_afternoon_a_week_at_a_local_hospice	She_really_likes_Torchwood	She_volunteers_to_work_for_one_afternoon_a_week_at_a_local_hospice	2.55	an	a	n	change	1	2	2	2	Short	0
ID53	p4	4	20	0	27	Jo	works_in_advertising	enjoys_archery	She_never_misses_an_episode_of_Flight_of_theConcords	Last_summer_she_sponsored_a_Ugandan_child_to_attend_school	Last_summer_she_sponsored_a_Ugandan_child_to_attend_school	2.59	na	n	a	change	3	2	3	3	Short	1
ID54	p4	4	20	0	10	Louise	is_an_accountant	goes_cross-country_running	She_really_likes_Torchwood	She_volunteers_to_work_for_one_afternoon_a_week_at_a_local_hospice	She_volunteers_to_work_for_one_afternoon_a_week_at_a_local_hospice	2.55	na	n	a	change	3	4	3	3	Short	-1
ID55	p4	4	20	0	9	Olivia	works_in_project_management	plays_for_her_local_cricket_club	She_regularly_provides_respite_care_for_a_relative_with_cancer	She_likes_Indian_food	She_regularly_provides_respite_care_for_a_relative_with_cancer	2.11	an	a	n	change	2	3	3	3	Short	0
ID56	p4	4	20	0	15	Pauline	is_an_advertising_agent	enjoys_playing_table_tennis	She_loves_watching_NCIS	Every_year_she_volunteers_to_teach_her_trade_to_mentally_disabled_people_to_help_them_find_employment	Every_year_she_volunteers_to_teach_her_trade_to_mentally_disabled_people_to_help_them_find_employment	2.84	na	n	a	change	4	5	3	3	Short	-2
ID57	p5	5	21	0	19	Alex	is_a_recruitment_officer	has_been_kickboxing_for_18_months	She_regularly_looks_after_the_children_of_a_relative_with_multiple_sclerosis	She_really_likes_Torchwood	She_regularly_looks_after_the_children_of_a_relative_with_multiple_sclerosis	2.81	an	a	n	change	2	4	1	1	Short	-3
ID58	p5	5	21	0	24	Amy	works_in_graphic_design	goes_hiking_as_often_as_possible	_She_loves_her_Kindle	Last_summer_she_ran_a_marathon_to_raise_money_for_charity	Last_summer_she_ran_a_marathon_to_raise_money_for_charity	3.65	na	n	a	change	3	5	6	6	Short	1
ID59	p5	5	21	0	2	Anna	is_a_graphic_designer	has_regular_squash_games	Her_favourite_Tv_programme_is_the_Simpsons	She_volunteers_to_work_for_one_afternoon_a_week_at_a_local_hospice	She_volunteers_to_work_for_one_afternoon_a_week_at_a_local_hospice	2.55	na	n	a	change	2	2	1	1	Short	-1
ID60	p5	5	21	0	10	Charlotte	works_in_project_management	has_been_doing_judo_for_4_years	She_likes_Indian_food	Last_year_she_volunteered_to_work_at_a_homeless_shelter	Last_year_she_volunteered_to_work_at_a_homeless_shelter	2.64	na	n	a	change	8	8	8	8	Short	0
ID61	p5	5	21	0	26	Ellen	is_a_civil_servant	enjoys_skiing	Last_year_she_volunteered_to_work_at_a_homeless_shelter	She_likes_Indian_food	Last_year_she_volunteered_to_work_at_a_homeless_shelter	2.64	an	a	n	change	3	4	3	4	Short	0
ID62	p5	5	21	0	25	Emma	works_in_human_resources	goes_cross-country_running	She_is_a_fan_of_Heroes	Every_year_she_volunteers_to_teach_her_trade_to_mentally_disabled_people_to_help_them_find_employment	Every_year_she_volunteers_to_teach_her_trade_to_mentally_disabled_people_to_help_them_find_employment	2.84	na	n	a	change	6	7	5	6	Short	-1
ID63	p5	5	21	0	14	Gemma	works_in_development	is_a_keen_hockey_player	Last_summer_she_ran_a_marathon_to_raise_money_for_charity	_She_loves_her_Kindle	Last_summer_she_ran_a_marathon_to_raise_money_for_charity	3.65	an	a	n	change	3	4	6	7	Short	3
ID64	p5	5	21	0	15	Helen	works_in_a_bank	enjoys_archery	She_regularly_records_a_'talking_newspaper'_service_for_blind_and_partially-sighted_people	The_last_film_she_watched_was_Duplicity	She_regularly_records_a_'talking_newspaper'_service_for_blind_and_partially-sighted_people	3	an	a	n	change	8	8	8	8	Short	0
ID65	p5	5	21	0	22	Jo	is_a_journalist	enjoys_mountain_biking	The_last_film_she_watched_was_Duplicity	She_regularly_records_a_'talking_newspaper'_service_for_blind_and_partially-sighted_people	She_regularly_records_a_'talking_newspaper'_service_for_blind_and_partially-sighted_people	3	na	n	a	change	2	3	4	3	Short	0
ID66	p5	5	21	0	7	Katie	is_a_project_manager	goes_jogging	She_likes_eating_Thai_food	Last_summer_she_donated_bone_marrow	Last_summer_she_donated_bone_marrow	5.14	na	n	a	change	1	1	1	2	Short	1
ID67	p5	5	21	0	17	Laura	is_a_financial_assistant	enjoys_athletics	She_volunteers_to_work_for_one_afternoon_a_week_at_a_local_hospice	Her_favourite_Tv_programme_is_the_Simpsons	She_volunteers_to_work_for_one_afternoon_a_week_at_a_local_hospice	2.55	an	a	n	change	2	2	1	1	Short	-1
ID68	p5	5	21	0	12	Lisa	is_an_accountant	plays_lacrosse	She_really_likes_Torchwood	She_regularly_looks_after_the_children_of_a_relative_with_multiple_sclerosis	She_regularly_looks_after_the_children_of_a_relative_with_multiple_sclerosis	2.81	na	n	a	change	2	2	2	3	Short	1
ID69	p5	5	21	0	18	Louise	is_an_insurance_saleswoman	goes_diving_regularly	Last_summer_she_donated_bone_marrow	She_likes_eating_Thai_food	Last_summer_she_donated_bone_marrow	5.14	an	a	n	change	4	6	5	7	Short	1
ID70	p5	5	21	0	11	Olivia	is_a_copy_editor	attends_a_karate_club	Every_year_she_volunteers_to_teach_her_trade_to_mentally_disabled_people_to_help_them_find_employment	She_is_a_fan_of_Heroes	Every_year_she_volunteers_to_teach_her_trade_to_mentally_disabled_people_to_help_them_find_employment	2.84	an	a	n	change	2	3	1	1	Short	-2
ID71	p6	6	19	0	17	Amy	is_a_graphic_designer	is_a_keen_hockey_player	Every_weekend_she_helps_to_maintain_a_nature_reserve	The_last_film_she_watched_was_Slumdog_Millionaire	Every_weekend_she_helps_to_maintain_a_nature_reserve	1.78	an	a	n	change	6	4	4	3	Short	-1
ID72	p6	6	19	0	13	Antonia	works_in_retail	enjoys_archery	Last_summer_she_donated_bone_marrow	She_never_misses_an_episode_of_Flight_of_theConcords	Last_summer_she_donated_bone_marrow	5.14	an	a	n	change	6	5	4	4	Short	-1
ID73	p6	6	19	0	19	Catherine	is_a_publisher	attends_a_karate_club	The_last_film_she_watched_was_Duplicity	Last_summer_she_ran_a_marathon_to_raise_money_for_charity	Last_summer_she_ran_a_marathon_to_raise_money_for_charity	3.65	na	n	a	change	6	3	5	4	Short	1
ID74	p6	6	19	0	2	Fiona	works_in_graphic_design	goes_diving_regularly	She_regularly_provides_care_for_a_relative_with_alzheimers	She_likes_eating_Thai_food	She_regularly_provides_care_for_a_relative_with_alzheimers	2.11	an	a	n	change	7	5	5	4	Short	-1
ID75	p6	6	19	0	10	Gemma	is_an_accountant	enjoys_mountain_biking	Her_favourite_Tv_programme_is_the_Simpsons	She_regularly_looks_after_the_children_of_a_relative_with_multiple_sclerosis	She_regularly_looks_after_the_children_of_a_relative_with_multiple_sclerosis	2.81	na	n	a	change	6	4	5	5	Short	1
ID76	p6	6	19	0	8	Heather	works_in_the_finance_sector	enjoys_athletics	Last_summer_she_ran_a_marathon_to_raise_money_for_charity	The_last_film_she_watched_was_Duplicity	Last_summer_she_ran_a_marathon_to_raise_money_for_charity	3.65	an	a	n	change	7	4	5	6	Short	2
ID77	p6	6	19	0	27	Helen	is_a_medical_writer	goes_cross-country_running	She_regularly_provides_respite_care_for_a_relative_with_cancer	The_last_film_she_watched_was_Surrogate	She_regularly_provides_respite_care_for_a_relative_with_cancer	2.11	an	a	n	change	8	6	4	4	Short	-2
ID78	p6	6	19	0	1	Justine	is_a_civil_servant	plays_basketball	The_last_film_she_watched_was_Slumdog_Millionaire	Every_weekend_she_helps_to_maintain_a_nature_reserve	Every_weekend_she_helps_to_maintain_a_nature_reserve	1.78	na	n	a	change	7	8	7	7	Short	-1
ID79	p6	6	19	0	18	Katie	works_in_sales	enjoys_skiing	_She_really_likes_Torchwood	She_regularly_records_a_'talking_newspaper'_service_for_blind_and_partially-sighted_people	She_regularly_records_a_'talking_newspaper'_service_for_blind_and_partially-sighted_people	3	na	n	a	change	7	6	5	6	Short	0
ID80	p6	6	19	0	26	Lisa	is_an_insurance_saleswoman	enjoys_swimming	She_regularly_looks_after_the_children_of_a_relative_with_multiple_sclerosis	Her_favourite_Tv_programme_is_the_Simpsons	She_regularly_looks_after_the_children_of_a_relative_with_multiple_sclerosis	2.81	an	a	n	change	6	3	3	3	Short	0
ID81	p6	6	19	0	5	Louise	is_a_financial_assistant	attends_a_kendo_club	She_likes_eating_Thai_food	She_regularly_provides_care_for_a_relative_with_alzheimers	She_regularly_provides_care_for_a_relative_with_alzheimers	2.11	na	n	a	change	4	5	5	4	Short	-1
ID82	p6	6	19	0	9	Natalie_	is_a_journalist	loves_to_go_surfing	She_regularly_records_a_'talking_newspaper'_service_for_blind_and_partially-sighted_people	She_really_likes_Torchwood	She_regularly_records_a_'talking_newspaper'_service_for_blind_and_partially-sighted_people	3	an	a	n	change	3	3	2	3	Short	0
ID83	p6	6	19	0	28	Pauline	works_in_insurance	enjoys_playing_table_tennis	The_last_film_she_watched_was_Surrogate	She_regularly_provides_respite_care_for_a_relative_with_cancer	She_regularly_provides_respite_care_for_a_relative_with_cancer	2.11	na	n	a	change	6	6	6	5	Short	-1
ID84	p6	6	19	0	16	Tiffany	works_in_human_resources	plays_lacrosse	She_never_misses_an_episode_of_Flight_of_theConcords	Last_summer_she_donated_bone_marrow	Last_summer_she_donated_bone_marrow	5.14	na	n	a	change	6	4	5	4	Short	0
ID85	p7	7	19	0	1	Abbie	is_a_civil_servant	attends_a_ju_jitsu_club	Last_summer_she_sponsored_a_Ugandan_child_to_attend_school	The_last_film_she_watched_was_Surrogate	Last_summer_she_sponsored_a_Ugandan_child_to_attend_school	2.59	an	a	n	change	7	7	3	4	Short	-3
ID86	p7	7	19	0	2	Amy	is_a_copy_editor	attends_a_karate_club	She_regularly_provides_respite_care_for_a_relative_with_cancer	Her_favourite_Tv_programme_is_the_Simpsons	She_regularly_provides_respite_care_for_a_relative_with_cancer	2.11	an	a	n	change	8	6	6	4	Short	-2
ID87	p7	7	19	0	25	Anna	works_in_recruitment	plays_badminton	She_really_likes_Torchwood	She_regularly_records_a_'talking_newspaper'_service_for_blind_and_partially-sighted_people	She_regularly_records_a_'talking_newspaper'_service_for_blind_and_partially-sighted_people	3	na	n	a	change	6	5	3	4	Short	-1
ID88	p7	7	19	0	18	Catherine	works_in_advertising	has_been_doing_judo_for_4_years	The_last_film_she_watched_was_Surrogate	Last_summer_she_sponsored_a_Ugandan_child_to_attend_school	Last_summer_she_sponsored_a_Ugandan_child_to_attend_school	2.59	na	n	a	change	7	6	3	4	Short	-2
ID89	p7	7	19	0	13	Ellie	is_a_sales_manager	goes_cross-country_running	She_regularly_provides_care_for_a_relative_with_alzheimers	She_is_a_fan_of_Heroes	She_regularly_provides_care_for_a_relative_with_alzheimers	2.11	an	a	n	change	4	4	3	4	Short	0
ID90	p7	7	19	0	7	Emma	is_a_medical_writer	enjoys_kite_surfing	She_regularly_records_a_'talking_newspaper'_service_for_blind_and_partially-sighted_people	She_really_likes_Torchwood	She_regularly_records_a_'talking_newspaper'_service_for_blind_and_partially-sighted_people	3	an	a	n	change	4	4	2	4	Short	0
ID91	p7	7	19	0	9	Gemma	is_a_project_manager	enjoys_playing_table_tennis	Every_week_she_volunteers_to_work_for_one_afternoon_a_week_in_a_charity_shop	The_last_film_she_watched_was_Slumdog_Millionaire	Every_week_she_volunteers_to_work_for_one_afternoon_a_week_in_a_charity_shop	2.16	an	a	n	change	4	4	5	5	Short	1
ID92	p7	7	19	0	27	Hannah	works_in_sales	plays_for_her_local_cricket_club	She_loves_watching_NCIS	Last_year_she_volunteered_to_work_at_a_homeless_shelter	Last_year_she_volunteered_to_work_at_a_homeless_shelter	2.64	na	n	a	change	4	5	4	3	Short	-2
ID93	p7	7	19	0	26	Heather	works_in_retail	plays_basketball	She_loves_her_Kindle	Every_year_she_volunteers_to_teach_her_trade_to_mentally_disabled_people_to_help_them_find_employment	Every_year_she_volunteers_to_teach_her_trade_to_mentally_disabled_people_to_help_them_find_employment	2.84	na	n	a	change	2	3	1	2	Short	-1
ID94	p7	7	19	0	4	Katie	is_a_graphic_designer	enjoys_archery	Last_year_she_volunteered_to_work_at_a_homeless_shelter	She_loves_watching_NCIS	Last_year_she_volunteered_to_work_at_a_homeless_shelter	2.64	an	a	n	change	4	5	5	5	Short	0
ID95	p7	7	19	0	8	Laura	is_a_procurement_manager	enjoys_mountain_biking	Every_year_she_volunteers_to_teach_her_trade_to_mentally_disabled_people_to_help_them_find_employment	She_loves_her_Kindle	Every_year_she_volunteers_to_teach_her_trade_to_mentally_disabled_people_to_help_them_find_employment	2.84	an	a	n	change	4	5	4	4	Short	-1
ID96	p7	7	19	0	23	Lisa	works_in_insurance	is_a_keen_rock_climber	Her_favourite_Tv_programme_is_the_Simpsons	She_regularly_provides_respite_care_for_a_relative_with_cancer	She_regularly_provides_respite_care_for_a_relative_with_cancer	2.11	na	n	a	change	4	5	3	4	Short	-1
ID97	p7	7	19	0	22	Louise	works_in_human_resources	is_a_keen_hockey_player	She_is_a_fan_of_Heroes	She_regularly_provides_care_for_a_relative_with_alzheimers	She_regularly_provides_care_for_a_relative_with_alzheimers	2.11	na	n	a	change	4	5	2	3	Short	-2
ID98	p7	7	19	0	15	Tiffany	is_an_advertising_agent	goes_hiking_as_often_as_possible	The_last_film_she_watched_was_Slumdog_Millionaire	Every_week_she_volunteers_to_work_for_one_afternoon_a_week_in_a_charity_shop	Every_week_she_volunteers_to_work_for_one_afternoon_a_week_in_a_charity_shop	2.16	na	n	a	change	9	7	6	4	Short	-3
ID99	p8	8	18	0	1	Abbie	is_a_civil_servant	goes_rowing	She_regularly_records_a_'talking_newspaper'_service_for_blind_and_partially-sighted_people	She_like_listening_to_R&B	She_regularly_records_a_'talking_newspaper'_service_for_blind_and_partially-sighted_people	3	an	a	n	change	4	4	4	4	Short	0
ID100	p8	8	18	0	7	Amy	is_a_medical_writer	enjoys_kite_surfing	Last_year_she_volunteered_to_work_at_a_homeless_shelter	She_never_misses_an_episode_of_Flight_of_theConcords	Last_year_she_volunteered_to_work_at_a_homeless_shelter	2.64	an	a	n	change	7	6	5	5	Short	-1
ID101	p8	8	18	0	2	Ashley	is_a_copy_editor	goes_hiking_as_often_as_possible	Every_week_she_volunteers_to_work_for_one_afternoon_a_week_in_a_charity_shop	She_loves_watching_NCIS	Every_week_she_volunteers_to_work_for_one_afternoon_a_week_in_a_charity_shop	2.16	an	a	n	change	6	5	3	3	Short	-2
ID102	p8	8	18	0	19	Beth	works_in_consultantcy	has_been_kickboxing_for_18_months	She_likes_listening_to_bhangra	She_volunteers_to_work_for_one_afternoon_a_week_at_a_local_hospice	She_volunteers_to_work_for_one_afternoon_a_week_at_a_local_hospice	2.55	na	n	a	change	4	7	7	6	Short	-1
ID103	p8	8	18	0	4	Charlotte	is_a_graphic_designer	attends_a_karate_club	Last_summer_she_donated_bone_marrow	She_really_likes_Torchwood	Last_summer_she_donated_bone_marrow	5.14	an	a	n	change	4	3	2	2	Short	-1
ID104	p8	8	18	0	12	Fiona	is_a_retail_manager	is_a_keen_hockey_player	The_last_film_she_watched_was_Slumdog_Millionaire	She_regularly_provides_respite_care_for_a_relative_with_cancer	She_regularly_provides_respite_care_for_a_relative_with_cancer	2.11	na	n	a	change	3	7	7	7	Short	0
ID105	p8	8	18	0	14	Gemma	is_an_accountant	enjoys_playing_tennis	She_regularly_provides_respite_care_for_a_relative_with_cancer	The_last_film_she_watched_was_Slumdog_Millionaire	She_regularly_provides_respite_care_for_a_relative_with_cancer	2.11	an	a	n	change	8	8	7	8	Short	0
ID106	p8	8	18	0	15	Heather	is_an_advertising_agent	enjoys_skiing	She_likes_eating_Thai_food	Every_weekend_she_helps_to_maintain_a_nature_reserve	Every_weekend_she_helps_to_maintain_a_nature_reserve	1.78	na	n	a	change	6	6	6	6	Short	0
ID107	p8	8	18	0	8	Helen	is_a_procurement_manager	enjoys_mountain_biking	She_like_listening_to_R&B	She_regularly_records_a_'talking_newspaper'_service_for_blind_and_partially-sighted_people	She_regularly_records_a_'talking_newspaper'_service_for_blind_and_partially-sighted_people	3	na	n	a	change	4	4	3	3	Short	-1
ID108	p8	8	18	0	9	Jo	is_a_project_manager	enjoys_athletics	She_loves_watching_NCIS	Every_week_she_volunteers_to_work_for_one_afternoon_a_week_in_a_charity_shop	Every_week_she_volunteers_to_work_for_one_afternoon_a_week_in_a_charity_shop	2.16	na	n	a	change	3	3	3	3	Short	0
ID109	p8	8	18	0	10	Katie	is_a_publisher	attends_a_kendo_club	She_really_likes_Torchwood	Last_summer_she_donated_bone_marrow	Last_summer_she_donated_bone_marrow	5.14	na	n	a	change	4	6	4	4	Short	-2
ID110	p8	8	18	0	27	Louise	works_in_sales	plays_badminton	_She_never_misses_an_episode_of_Flight_of_theConcords	Last_year_she_volunteered_to_work_at_a_homeless_shelter	Last_year_she_volunteered_to_work_at_a_homeless_shelter	2.64	na	n	a	change	3	3	6	6	Short	3
ID111	p8	8	18	0	25	Natalie_	works_in_recruitment	plays_lacrosse	Every_weekend_she_helps_to_maintain_a_nature_reserve	She_likes_eating_Thai_food	Every_weekend_she_helps_to_maintain_a_nature_reserve	1.78	an	a	n	change	2	3	3	3	Short	0
ID112	p8	8	18	0	17	Tiffany	works_in_a_bank	has_been_fencing_for_2_years	She_volunteers_to_work_for_one_afternoon_a_week_at_a_local_hospice	She_likes_listening_to_bhangra	She_volunteers_to_work_for_one_afternoon_a_week_at_a_local_hospice	2.55	an	a	n	change	5	5	3	3	Short	-2
ID113	p9	9	19	0	28	Anna	is_a_recruitment_officer	has_been_kickboxing_for_18_months	She_really_likes_Torchwood	Last_summer_she_ran_a_marathon_to_raise_money_for_charity	Last_summer_she_ran_a_marathon_to_raise_money_for_charity	3.65	na	n	a	change	5	6	5	6	Short	0
ID114	p9	9	19	0	3	Antonia	is_a_publisher	loves_to_go_surfing	Last_summer_she_ran_a_marathon_to_raise_money_for_charity	She_really_likes_Torchwood	Last_summer_she_ran_a_marathon_to_raise_money_for_charity	3.65	an	a	n	change	7	7	7	7	Short	0
ID115	p9	9	19	0	14	Ashley	is_a_copy_editor	goes_diving_regularly	She_likes_Indian_food	Every_year_she_volunteers_to_teach_her_trade_to_mentally_disabled_people_to_help_them_find_employment	Every_year_she_volunteers_to_teach_her_trade_to_mentally_disabled_people_to_help_them_find_employment	2.84	na	n	a	change	3	3	4	3	Short	0
ID116	p9	9	19	0	7	Beth	is_a_journalist	goes_jogging	Last_year_she_organised_a_charity_raffle_to_buy_medical_equipment_for_a_local_hospital	The_last_film_she_watched_was_Slumdog_Millionaire	Last_year_she_organised_a_charity_raffle_to_buy_medical_equipment_for_a_local_hospital	2.06	an	a	n	change	9	8	8	8	Short	0
ID117	p9	9	19	0	17	Ellen	works_in_advertising	attends_a_ju_jitsu_club	She_loves_her_Kindle	She_regularly_provides_respite_care_for_a_relative_with_cancer	She_regularly_provides_respite_care_for_a_relative_with_cancer	2.11	na	n	a	change	7	9	9	9	Short	0
ID118	p9	9	19	0	19	Fiona	is_an_insurance_saleswoman	attends_a_karate_club	She_likes_listening_to_bhangra	Every_weekend_she_helps_to_maintain_a_nature_reserve	Every_weekend_she_helps_to_maintain_a_nature_reserve	1.78	na	n	a	change	3	3	3	3	Short	0
ID119	p9	9	19	0	2	Jo	is_a_project_manager	enjoys_mountain_biking	She_like_listening_to_R&B	Every_week_she_volunteers_to_work_for_one_afternoon_a_week_in_a_charity_shop	Every_week_she_volunteers_to_work_for_one_afternoon_a_week_in_a_charity_shop	2.16	na	n	a	change	5	5	6	5	Short	0
ID120	p9	9	19	0	18	Justine	works_in_retail	enjoys_swimming	The_last_film_she_watched_was_Slumdog_Millionaire	Last_year_she_organised_a_charity_raffle_to_buy_medical_equipment_for_a_local_hospital	Last_year_she_organised_a_charity_raffle_to_buy_medical_equipment_for_a_local_hospital	2.06	na	n	a	change	8	8	7	7	Short	-1
ID121	p9	9	19	0	5	Katie	works_in_sales	enjoys_playing_tennis	Every_week_she_volunteers_to_work_for_one_afternoon_a_week_in_a_charity_shop	She_like_listening_to_R&B	Every_week_she_volunteers_to_work_for_one_afternoon_a_week_in_a_charity_shop	2.16	an	a	n	change	7	6	5	6	Short	0
ID122	p9	9	19	0	15	Lisa	is_a_medical_writer	enjoys_skiing	Every_year_she_volunteers_to_teach_her_trade_to_mentally_disabled_people_to_help_them_find_employment	She_likes_Indian_food	Every_year_she_volunteers_to_teach_her_trade_to_mentally_disabled_people_to_help_them_find_employment	2.84	an	a	n	change	3	4	5	5	Short	1
ID123	p9	9	19	0	10	Louise	works_in_development	goes_cross-country_running	The_last_film_she_watched_was_District_nine	She_regularly_records_a_'talking_newspaper'_service_for_blind_and_partially-sighted_people	She_regularly_records_a_'talking_newspaper'_service_for_blind_and_partially-sighted_people	3	na	n	a	change	7	6	6	6	Short	0
ID124	p9	9	19	0	23	Natalie_	works_in_project_management	plays_basketball	She_regularly_provides_respite_care_for_a_relative_with_cancer	She_loves_her_Kindle	She_regularly_provides_respite_care_for_a_relative_with_cancer	2.11	an	a	n	change	7	7	5	5	Short	-2
ID125	p9	9	19	0	16	Olivia	works_in_the_finance_sector	enjoys_playing_table_tennis	Every_weekend_she_helps_to_maintain_a_nature_reserve	She_likes_listening_to_bhangra	Every_weekend_she_helps_to_maintain_a_nature_reserve	1.78	an	a	n	change	5	7	5	6	Short	-1
ID126	p9	9	19	0	1	Pauline	is_a_graphic_designer	plays_lacrosse	She_regularly_records_a_'talking_newspaper'_service_for_blind_and_partially-sighted_people	The_last_film_she_watched_was_District_nine	She_regularly_records_a_'talking_newspaper'_service_for_blind_and_partially-sighted_people	3	an	a	n	change	7	5	6	5	Short	0
ID127	p10	10	19	0	1	Alex	works_in_sales	enjoys_skiing	She_regularly_looks_after_the_children_of_an_aunt_who_is_paralyzed	The_last_film_she_watched_was_Slumdog_Millionaire	She_regularly_looks_after_the_children_of_an_aunt_who_is_paralyzed	2.81	an	a	n	change	2	2	1	1	Short	-1
ID128	p10	10	19	0	23	Amy	is_an_insurance_saleswoman	plays_lacrosse	Last_summer_she_sponsored_a_Ugandan_child_to_attend_school	She_never_misses_an_episode_of_Flight_of_theConcords	Last_summer_she_sponsored_a_Ugandan_child_to_attend_school	2.59	an	a	n	change	6	3	2	2	Short	-1
ID129	p10	10	19	0	8	Anna	works_in_the_finance_sector	is_a_keen_hockey_player	Every_week_she_volunteers_to_work_for_one_afternoon_a_week_in_a_charity_shop	She_likes_eating_Thai_food	Every_week_she_volunteers_to_work_for_one_afternoon_a_week_in_a_charity_shop	2.16	an	a	n	change	8	6	5	5	Short	-1
ID130	p10	10	19	0	24	Antonia	is_a_sales_manager	goes_jogging	She_regularly_records_a_'talking_newspaper'_service_for_blind_and_partially-sighted_people	She_like_listening_to_R&B	She_regularly_records_a_'talking_newspaper'_service_for_blind_and_partially-sighted_people	3	an	a	n	change	5	3	6	6	Short	3
ID131	p10	10	19	0	25	Ashley	works_in_consultantcy	attends_a_karate_club	She_likes_eating_Thai_food	Every_week_she_volunteers_to_work_for_one_afternoon_a_week_in_a_charity_shop	Every_week_she_volunteers_to_work_for_one_afternoon_a_week_in_a_charity_shop	2.16	na	n	a	change	4	4	3	2	Short	-2
ID132	p10	10	19	0	17	Beth	is_a_copy_editor	has_been_kickboxing_for_18_months	She_likes_Indian_food	She_regularly_provides_respite_care_for_a_relative_with_cancer	She_regularly_provides_respite_care_for_a_relative_with_cancer	2.11	na	n	a	change	5	6	3	4	Short	-2
ID133	p10	10	19	0	2	Catherine	works_in_human_resources	goes_diving_regularly	The_last_film_she_watched_was_Slumdog_Millionaire	She_regularly_looks_after_the_children_of_an_aunt_who_is_paralyzed	She_regularly_looks_after_the_children_of_an_aunt_who_is_paralyzed	2.81	na	n	a	change	4	4	2	2	Short	-2
ID134	p10	10	19	0	26	Emma	works_in_development	enjoys_playing_tennis	She_like_listening_to_R&B	She_regularly_records_a_'talking_newspaper'_service_for_blind_and_partially-sighted_people	She_regularly_records_a_'talking_newspaper'_service_for_blind_and_partially-sighted_people	3	na	n	a	change	2	3	1	1	Short	-2
ID135	p10	10	19	0	5	Fiona	is_a_human_resources_manager	enjoys_swimming	Every_year_she_volunteers_to_teach_her_trade_to_mentally_disabled_people_to_help_them_find_employment	She_loves_watching_NCIS	Every_year_she_volunteers_to_teach_her_trade_to_mentally_disabled_people_to_help_them_find_employment	2.84	an	a	n	change	2	2	1	1	Short	-1
ID136	p10	10	19	0	4	Hannah	works_in_retail	has_been_doing_judo_for_4_years	She_volunteers_to_work_for_one_afternoon_a_week_at_a_local_hospice	She_really_likes_Torchwood	She_volunteers_to_work_for_one_afternoon_a_week_at_a_local_hospice	2.55	an	a	n	change	3	2	1	1	Short	-1
ID137	p10	10	19	0	27	Jo	works_in_advertising	enjoys_archery	She_never_misses_an_episode_of_Flight_of_theConcords	Last_summer_she_sponsored_a_Ugandan_child_to_attend_school	Last_summer_she_sponsored_a_Ugandan_child_to_attend_school	2.59	na	n	a	change	3	3	2	2	Short	-1
ID138	p10	10	19	0	10	Louise	is_an_accountant	goes_cross-country_running	She_really_likes_Torchwood	She_volunteers_to_work_for_one_afternoon_a_week_at_a_local_hospice	She_volunteers_to_work_for_one_afternoon_a_week_at_a_local_hospice	2.55	na	n	a	change	2	3	2	2	Short	-1
ID139	p10	10	19	0	9	Olivia	works_in_project_management	plays_for_her_local_cricket_club	She_regularly_provides_respite_care_for_a_relative_with_cancer	She_likes_Indian_food	She_regularly_provides_respite_care_for_a_relative_with_cancer	2.11	an	a	n	change	3	2	3	2	Short	0
ID140	p10	10	19	0	15	Pauline	is_an_advertising_agent	enjoys_playing_table_tennis	She_loves_watching_NCIS	Every_year_she_volunteers_to_teach_her_trade_to_mentally_disabled_people_to_help_them_find_employment	Every_year_she_volunteers_to_teach_her_trade_to_mentally_disabled_people_to_help_them_find_employment	2.84	na	n	a	change	4	4	3	2	Short	-2
ID141	p11	11	19	0	19	Alex	is_a_recruitment_officer	has_been_kickboxing_for_18_months	She_regularly_looks_after_the_children_of_a_relative_with_multiple_sclerosis	She_really_likes_Torchwood	She_regularly_looks_after_the_children_of_a_relative_with_multiple_sclerosis	2.81	an	a	n	change	2	2	1	2	Short	0
ID142	p11	11	19	0	24	Amy	works_in_graphic_design	goes_hiking_as_often_as_possible	_She_loves_her_Kindle	Last_summer_she_ran_a_marathon_to_raise_money_for_charity	Last_summer_she_ran_a_marathon_to_raise_money_for_charity	3.65	na	n	a	change	2	2	2	2	Short	0
ID143	p11	11	19	0	2	Anna	is_a_graphic_designer	has_regular_squash_games	Her_favourite_Tv_programme_is_the_Simpsons	She_volunteers_to_work_for_one_afternoon_a_week_at_a_local_hospice	She_volunteers_to_work_for_one_afternoon_a_week_at_a_local_hospice	2.55	na	n	a	change	1	1	1	1	Short	0
ID144	p11	11	19	0	10	Charlotte	works_in_project_management	has_been_doing_judo_for_4_years	She_likes_Indian_food	Last_year_she_volunteered_to_work_at_a_homeless_shelter	Last_year_she_volunteered_to_work_at_a_homeless_shelter	2.64	na	n	a	change	4	4	2	2	Short	-2
ID145	p11	11	19	0	26	Ellen	is_a_civil_servant	enjoys_skiing	Last_year_she_volunteered_to_work_at_a_homeless_shelter	She_likes_Indian_food	Last_year_she_volunteered_to_work_at_a_homeless_shelter	2.64	an	a	n	change	2	2	1	2	Short	0
ID146	p11	11	19	0	25	Emma	works_in_human_resources	goes_cross-country_running	She_is_a_fan_of_Heroes	Every_year_she_volunteers_to_teach_her_trade_to_mentally_disabled_people_to_help_them_find_employment	Every_year_she_volunteers_to_teach_her_trade_to_mentally_disabled_people_to_help_them_find_employment	2.84	na	n	a	change	3	4	2	3	Short	-1
ID147	p11	11	19	0	14	Gemma	works_in_development	is_a_keen_hockey_player	Last_summer_she_ran_a_marathon_to_raise_money_for_charity	_She_loves_her_Kindle	Last_summer_she_ran_a_marathon_to_raise_money_for_charity	3.65	an	a	n	change	2	4	2	3	Short	-1
ID148	p11	11	19	0	15	Helen	works_in_a_bank	enjoys_archery	She_regularly_records_a_'talking_newspaper'_service_for_blind_and_partially-sighted_people	The_last_film_she_watched_was_Duplicity	She_regularly_records_a_'talking_newspaper'_service_for_blind_and_partially-sighted_people	3	an	a	n	change	3	4	3	3	Short	-1
ID149	p11	11	19	0	22	Jo	is_a_journalist	enjoys_mountain_biking	The_last_film_she_watched_was_Duplicity	She_regularly_records_a_'talking_newspaper'_service_for_blind_and_partially-sighted_people	She_regularly_records_a_'talking_newspaper'_service_for_blind_and_partially-sighted_people	3	na	n	a	change	2	3	1	2	Short	-1
ID150	p11	11	19	0	7	Katie	is_a_project_manager	goes_jogging	She_likes_eating_Thai_food	Last_summer_she_donated_bone_marrow	Last_summer_she_donated_bone_marrow	5.14	na	n	a	change	2	1	1	1	Short	0
ID151	p11	11	19	0	17	Laura	is_a_financial_assistant	enjoys_athletics	She_volunteers_to_work_for_one_afternoon_a_week_at_a_local_hospice	Her_favourite_Tv_programme_is_the_Simpsons	She_volunteers_to_work_for_one_afternoon_a_week_at_a_local_hospice	2.55	an	a	n	change	2	2	1	2	Short	0
ID152	p11	11	19	0	12	Lisa	is_an_accountant	plays_lacrosse	She_really_likes_Torchwood	She_regularly_looks_after_the_children_of_a_relative_with_multiple_sclerosis	She_regularly_looks_after_the_children_of_a_relative_with_multiple_sclerosis	2.81	na	n	a	change	3	3	2	2	Short	-1
ID153	p11	11	19	0	18	Louise	is_an_insurance_saleswoman	goes_diving_regularly	Last_summer_she_donated_bone_marrow	She_likes_eating_Thai_food	Last_summer_she_donated_bone_marrow	5.14	an	a	n	change	3	3	2	2	Short	-1
ID154	p11	11	19	0	11	Olivia	is_a_copy_editor	attends_a_karate_club	Every_year_she_volunteers_to_teach_her_trade_to_mentally_disabled_people_to_help_them_find_employment	She_is_a_fan_of_Heroes	Every_year_she_volunteers_to_teach_her_trade_to_mentally_disabled_people_to_help_them_find_employment	2.84	an	a	n	change	2	2	1	2	Short	0
ID155	p12	12	20	0	17	Amy	is_a_graphic_designer	is_a_keen_hockey_player	Every_weekend_she_helps_to_maintain_a_nature_reserve	The_last_film_she_watched_was_Slumdog_Millionaire	Every_weekend_she_helps_to_maintain_a_nature_reserve	1.78	an	a	n	change	3	2	2	4	Short	2
ID156	p12	12	20	0	13	Antonia	works_in_retail	enjoys_archery	Last_summer_she_donated_bone_marrow	She_never_misses_an_episode_of_Flight_of_theConcords	Last_summer_she_donated_bone_marrow	5.14	an	a	n	change	7	3	2	3	Short	0
ID157	p12	12	20	0	19	Catherine	is_a_publisher	attends_a_karate_club	The_last_film_she_watched_was_Duplicity	Last_summer_she_ran_a_marathon_to_raise_money_for_charity	Last_summer_she_ran_a_marathon_to_raise_money_for_charity	3.65	na	n	a	change	2	2	6	5	Short	3
ID158	p12	12	20	0	2	Fiona	works_in_graphic_design	goes_diving_regularly	She_regularly_provides_care_for_a_relative_with_alzheimers	She_likes_eating_Thai_food	She_regularly_provides_care_for_a_relative_with_alzheimers	2.11	an	a	n	change	6	4	3	4	Short	0
ID159	p12	12	20	0	10	Gemma	is_an_accountant	enjoys_mountain_biking	Her_favourite_Tv_programme_is_the_Simpsons	She_regularly_looks_after_the_children_of_a_relative_with_multiple_sclerosis	She_regularly_looks_after_the_children_of_a_relative_with_multiple_sclerosis	2.81	na	n	a	change	4	3	5	3	Short	0
ID160	p12	12	20	0	8	Heather	works_in_the_finance_sector	enjoys_athletics	Last_summer_she_ran_a_marathon_to_raise_money_for_charity	The_last_film_she_watched_was_Duplicity	Last_summer_she_ran_a_marathon_to_raise_money_for_charity	3.65	an	a	n	change	6	4	2	4	Short	0
ID161	p12	12	20	0	27	Helen	is_a_medical_writer	goes_cross-country_running	She_regularly_provides_respite_care_for_a_relative_with_cancer	The_last_film_she_watched_was_Surrogate	She_regularly_provides_respite_care_for_a_relative_with_cancer	2.11	an	a	n	change	6	4	3	4	Short	0
ID162	p12	12	20	0	1	Justine	is_a_civil_servant	plays_basketball	The_last_film_she_watched_was_Slumdog_Millionaire	Every_weekend_she_helps_to_maintain_a_nature_reserve	Every_weekend_she_helps_to_maintain_a_nature_reserve	1.78	na	n	a	change	6	5	7	5	Short	0
ID163	p12	12	20	0	18	Katie	works_in_sales	enjoys_skiing	_She_really_likes_Torchwood	She_regularly_records_a_'talking_newspaper'_service_for_blind_and_partially-sighted_people	She_regularly_records_a_'talking_newspaper'_service_for_blind_and_partially-sighted_people	3	na	n	a	change	4	4	6	4	Short	0
ID164	p12	12	20	0	26	Lisa	is_an_insurance_saleswoman	enjoys_swimming	She_regularly_looks_after_the_children_of_a_relative_with_multiple_sclerosis	Her_favourite_Tv_programme_is_the_Simpsons	She_regularly_looks_after_the_children_of_a_relative_with_multiple_sclerosis	2.81	an	a	n	change	4	2	2	4	Short	2
ID165	p12	12	20	0	5	Louise	is_a_financial_assistant	attends_a_kendo_club	She_likes_eating_Thai_food	She_regularly_provides_care_for_a_relative_with_alzheimers	She_regularly_provides_care_for_a_relative_with_alzheimers	2.11	na	n	a	change	7	4	6	4	Short	0
ID166	p12	12	20	0	9	Natalie_	is_a_journalist	loves_to_go_surfing	She_regularly_records_a_'talking_newspaper'_service_for_blind_and_partially-sighted_people	She_really_likes_Torchwood	She_regularly_records_a_'talking_newspaper'_service_for_blind_and_partially-sighted_people	3	an	a	n	change	5	5	2	4	Short	-1
ID167	p12	12	20	0	28	Pauline	works_in_insurance	enjoys_playing_table_tennis	The_last_film_she_watched_was_Surrogate	She_regularly_provides_respite_care_for_a_relative_with_cancer	She_regularly_provides_respite_care_for_a_relative_with_cancer	2.11	na	n	a	change	3	2	5	3	Short	1
ID168	p12	12	20	0	16	Tiffany	works_in_human_resources	plays_lacrosse	She_never_misses_an_episode_of_Flight_of_theConcords	Last_summer_she_donated_bone_marrow	Last_summer_she_donated_bone_marrow	5.14	na	n	a	change	2	2	6	4	Short	2
ID169	p13	13	23	1	1	Abbie	is_a_civil_servant	attends_a_ju_jitsu_club	Last_summer_she_sponsored_a_Ugandan_child_to_attend_school	The_last_film_she_watched_was_Surrogate	Last_summer_she_sponsored_a_Ugandan_child_to_attend_school	2.59	an	a	n	change	7	3	7	7	Short	4
ID170	p13	13	23	1	2	Amy	is_a_copy_editor	attends_a_karate_club	She_regularly_provides_respite_care_for_a_relative_with_cancer	Her_favourite_Tv_programme_is_the_Simpsons	She_regularly_provides_respite_care_for_a_relative_with_cancer	2.11	an	a	n	change	2	3	4	4	Short	1
ID171	p13	13	23	1	25	Anna	works_in_recruitment	plays_badminton	She_really_likes_Torchwood	She_regularly_records_a_'talking_newspaper'_service_for_blind_and_partially-sighted_people	She_regularly_records_a_'talking_newspaper'_service_for_blind_and_partially-sighted_people	3	na	n	a	change	3	3	4	4	Short	1
ID172	p13	13	23	1	18	Catherine	works_in_advertising	has_been_doing_judo_for_4_years	The_last_film_she_watched_was_Surrogate	Last_summer_she_sponsored_a_Ugandan_child_to_attend_school	Last_summer_she_sponsored_a_Ugandan_child_to_attend_school	2.59	na	n	a	change	4	5	6	5	Short	0
ID173	p13	13	23	1	13	Ellie	is_a_sales_manager	goes_cross-country_running	She_regularly_provides_care_for_a_relative_with_alzheimers	She_is_a_fan_of_Heroes	She_regularly_provides_care_for_a_relative_with_alzheimers	2.11	an	a	n	change	2	2	5	4	Short	2
ID174	p13	13	23	1	7	Emma	is_a_medical_writer	enjoys_kite_surfing	She_regularly_records_a_'talking_newspaper'_service_for_blind_and_partially-sighted_people	She_really_likes_Torchwood	She_regularly_records_a_'talking_newspaper'_service_for_blind_and_partially-sighted_people	3	an	a	n	change	1	1	3	3	Short	2
ID175	p13	13	23	1	9	Gemma	is_a_project_manager	enjoys_playing_table_tennis	Every_week_she_volunteers_to_work_for_one_afternoon_a_week_in_a_charity_shop	The_last_film_she_watched_was_Slumdog_Millionaire	Every_week_she_volunteers_to_work_for_one_afternoon_a_week_in_a_charity_shop	2.16	an	a	n	change	5	8	6	8	Short	0
ID176	p13	13	23	1	27	Hannah	works_in_sales	plays_for_her_local_cricket_club	She_loves_watching_NCIS	Last_year_she_volunteered_to_work_at_a_homeless_shelter	Last_year_she_volunteered_to_work_at_a_homeless_shelter	2.64	na	n	a	change	1	1	3	3	Short	2
ID177	p13	13	23	1	26	Heather	works_in_retail	plays_basketball	She_loves_her_Kindle	Every_year_she_volunteers_to_teach_her_trade_to_mentally_disabled_people_to_help_them_find_employment	Every_year_she_volunteers_to_teach_her_trade_to_mentally_disabled_people_to_help_them_find_employment	2.84	na	n	a	change	1	1	3	3	Short	2
ID178	p13	13	23	1	4	Katie	is_a_graphic_designer	enjoys_archery	Last_year_she_volunteered_to_work_at_a_homeless_shelter	She_loves_watching_NCIS	Last_year_she_volunteered_to_work_at_a_homeless_shelter	2.64	an	a	n	change	3	4	6	6	Short	2
ID179	p13	13	23	1	8	Laura	is_a_procurement_manager	enjoys_mountain_biking	Every_year_she_volunteers_to_teach_her_trade_to_mentally_disabled_people_to_help_them_find_employment	She_loves_her_Kindle	Every_year_she_volunteers_to_teach_her_trade_to_mentally_disabled_people_to_help_them_find_employment	2.84	an	a	n	change	3	3	4	5	Short	2
ID180	p13	13	23	1	23	Lisa	works_in_insurance	is_a_keen_rock_climber	Her_favourite_Tv_programme_is_the_Simpsons	She_regularly_provides_respite_care_for_a_relative_with_cancer	She_regularly_provides_respite_care_for_a_relative_with_cancer	2.11	na	n	a	change	3	3	3	3	Short	0
ID181	p13	13	23	1	22	Louise	works_in_human_resources	is_a_keen_hockey_player	She_is_a_fan_of_Heroes	She_regularly_provides_care_for_a_relative_with_alzheimers	She_regularly_provides_care_for_a_relative_with_alzheimers	2.11	na	n	a	change	3	3	3	3	Short	0
ID182	p13	13	23	1	15	Tiffany	is_an_advertising_agent	goes_hiking_as_often_as_possible	The_last_film_she_watched_was_Slumdog_Millionaire	Every_week_she_volunteers_to_work_for_one_afternoon_a_week_in_a_charity_shop	Every_week_she_volunteers_to_work_for_one_afternoon_a_week_in_a_charity_shop	2.16	na	n	a	change	3	4	4	4	Short	0
ID183	p14	14	19	0	1	Abbie	is_a_civil_servant	goes_rowing	She_regularly_records_a_'talking_newspaper'_service_for_blind_and_partially-sighted_people	She_like_listening_to_R&B	She_regularly_records_a_'talking_newspaper'_service_for_blind_and_partially-sighted_people	3	an	a	n	change	6	3	2	2	Short	-1
ID184	p14	14	19	0	7	Amy	is_a_medical_writer	enjoys_kite_surfing	Last_year_she_volunteered_to_work_at_a_homeless_shelter	She_never_misses_an_episode_of_Flight_of_theConcords	Last_year_she_volunteered_to_work_at_a_homeless_shelter	2.64	an	a	n	change	6	3	5	3	Short	0
ID185	p14	14	19	0	2	Ashley	is_a_copy_editor	goes_hiking_as_often_as_possible	Every_week_she_volunteers_to_work_for_one_afternoon_a_week_in_a_charity_shop	She_loves_watching_NCIS	Every_week_she_volunteers_to_work_for_one_afternoon_a_week_in_a_charity_shop	2.16	an	a	n	change	4	3	2	5	Short	2
ID186	p14	14	19	0	19	Beth	works_in_consultantcy	has_been_kickboxing_for_18_months	She_likes_listening_to_bhangra	She_volunteers_to_work_for_one_afternoon_a_week_at_a_local_hospice	She_volunteers_to_work_for_one_afternoon_a_week_at_a_local_hospice	2.55	na	n	a	change	6	2	7	6	Short	4
ID187	p14	14	19	0	4	Charlotte	is_a_graphic_designer	attends_a_karate_club	Last_summer_she_donated_bone_marrow	She_really_likes_Torchwood	Last_summer_she_donated_bone_marrow	5.14	an	a	n	change	2	4	3	4	Short	0
ID188	p14	14	19	0	12	Fiona	is_a_retail_manager	is_a_keen_hockey_player	The_last_film_she_watched_was_Slumdog_Millionaire	She_regularly_provides_respite_care_for_a_relative_with_cancer	She_regularly_provides_respite_care_for_a_relative_with_cancer	2.11	na	n	a	change	5	5	6	7	Short	2
ID189	p14	14	19	0	14	Gemma	is_an_accountant	enjoys_playing_tennis	She_regularly_provides_respite_care_for_a_relative_with_cancer	The_last_film_she_watched_was_Slumdog_Millionaire	She_regularly_provides_respite_care_for_a_relative_with_cancer	2.11	an	a	n	change	6	5	8	8	Short	3
ID190	p14	14	19	0	15	Heather	is_an_advertising_agent	enjoys_skiing	She_likes_eating_Thai_food	Every_weekend_she_helps_to_maintain_a_nature_reserve	Every_weekend_she_helps_to_maintain_a_nature_reserve	1.78	na	n	a	change	5	3	4	2	Short	-1
ID191	p14	14	19	0	8	Helen	is_a_procurement_manager	enjoys_mountain_biking	She_like_listening_to_R&B	She_regularly_records_a_'talking_newspaper'_service_for_blind_and_partially-sighted_people	She_regularly_records_a_'talking_newspaper'_service_for_blind_and_partially-sighted_people	3	na	n	a	change	5	3	5	4	Short	1
ID192	p14	14	19	0	9	Jo	is_a_project_manager	enjoys_athletics	She_loves_watching_NCIS	Every_week_she_volunteers_to_work_for_one_afternoon_a_week_in_a_charity_shop	Every_week_she_volunteers_to_work_for_one_afternoon_a_week_in_a_charity_shop	2.16	na	n	a	change	4	7	5	7	Short	0
ID193	p14	14	19	0	10	Katie	is_a_publisher	attends_a_kendo_club	She_really_likes_Torchwood	Last_summer_she_donated_bone_marrow	Last_summer_she_donated_bone_marrow	5.14	na	n	a	change	2	6	4	7	Short	1
ID194	p14	14	19	0	27	Louise	works_in_sales	plays_badminton	_She_never_misses_an_episode_of_Flight_of_theConcords	Last_year_she_volunteered_to_work_at_a_homeless_shelter	Last_year_she_volunteered_to_work_at_a_homeless_shelter	2.64	na	n	a	change	3	2	4	2	Short	0
ID195	p14	14	19	0	25	Natalie_	works_in_recruitment	plays_lacrosse	Every_weekend_she_helps_to_maintain_a_nature_reserve	She_likes_eating_Thai_food	Every_weekend_she_helps_to_maintain_a_nature_reserve	1.78	an	a	n	change	6	7	4	7	Short	0
ID196	p14	14	19	0	17	Tiffany	works_in_a_bank	has_been_fencing_for_2_years	She_volunteers_to_work_for_one_afternoon_a_week_at_a_local_hospice	She_likes_listening_to_bhangra	She_volunteers_to_work_for_one_afternoon_a_week_at_a_local_hospice	2.55	an	a	n	change	5	7	5	8	Short	1
ID197	p15	15	21	0	28	Anna	is_a_recruitment_officer	has_been_kickboxing_for_18_months	She_really_likes_Torchwood	Last_summer_she_ran_a_marathon_to_raise_money_for_charity	Last_summer_she_ran_a_marathon_to_raise_money_for_charity	3.65	na	n	a	change	2	2	2	2	Short	0
ID198	p15	15	21	0	3	Antonia	is_a_publisher	loves_to_go_surfing	Last_summer_she_ran_a_marathon_to_raise_money_for_charity	She_really_likes_Torchwood	Last_summer_she_ran_a_marathon_to_raise_money_for_charity	3.65	an	a	n	change	5	5	4	3	Short	-2
ID199	p15	15	21	0	14	Ashley	is_a_copy_editor	goes_diving_regularly	She_likes_Indian_food	Every_year_she_volunteers_to_teach_her_trade_to_mentally_disabled_people_to_help_them_find_employment	Every_year_she_volunteers_to_teach_her_trade_to_mentally_disabled_people_to_help_them_find_employment	2.84	na	n	a	change	1	2	3	1	Short	-1
ID200	p15	15	21	0	7	Beth	is_a_journalist	goes_jogging	Last_year_she_organised_a_charity_raffle_to_buy_medical_equipment_for_a_local_hospital	The_last_film_she_watched_was_Slumdog_Millionaire	Last_year_she_organised_a_charity_raffle_to_buy_medical_equipment_for_a_local_hospital	2.06	an	a	n	change	7	7	7	6	Short	-1
ID201	p15	15	21	0	17	Ellen	works_in_advertising	attends_a_ju_jitsu_club	She_loves_her_Kindle	She_regularly_provides_respite_care_for_a_relative_with_cancer	She_regularly_provides_respite_care_for_a_relative_with_cancer	2.11	na	n	a	change	6	8	9	9	Short	1
ID202	p15	15	21	0	19	Fiona	is_an_insurance_saleswoman	attends_a_karate_club	She_likes_listening_to_bhangra	Every_weekend_she_helps_to_maintain_a_nature_reserve	Every_weekend_she_helps_to_maintain_a_nature_reserve	1.78	na	n	a	change	3	3	3	2	Short	-1
ID203	p15	15	21	0	2	Jo	is_a_project_manager	enjoys_mountain_biking	She_like_listening_to_R&B	Every_week_she_volunteers_to_work_for_one_afternoon_a_week_in_a_charity_shop	Every_week_she_volunteers_to_work_for_one_afternoon_a_week_in_a_charity_shop	2.16	na	n	a	change	4	5	2	3	Short	-2
ID204	p15	15	21	0	18	Justine	works_in_retail	enjoys_swimming	The_last_film_she_watched_was_Slumdog_Millionaire	Last_year_she_organised_a_charity_raffle_to_buy_medical_equipment_for_a_local_hospital	Last_year_she_organised_a_charity_raffle_to_buy_medical_equipment_for_a_local_hospital	2.06	na	n	a	change	5	6	4	3	Short	-3
ID205	p15	15	21	0	5	Katie	works_in_sales	enjoys_playing_tennis	Every_week_she_volunteers_to_work_for_one_afternoon_a_week_in_a_charity_shop	She_like_listening_to_R&B	Every_week_she_volunteers_to_work_for_one_afternoon_a_week_in_a_charity_shop	2.16	an	a	n	change	4	6	2	3	Short	-3
ID206	p15	15	21	0	15	Lisa	is_a_medical_writer	enjoys_skiing	Every_year_she_volunteers_to_teach_her_trade_to_mentally_disabled_people_to_help_them_find_employment	She_likes_Indian_food	Every_year_she_volunteers_to_teach_her_trade_to_mentally_disabled_people_to_help_them_find_employment	2.84	an	a	n	change	5	4	3	4	Short	0
ID207	p15	15	21	0	10	Louise	works_in_development	goes_cross-country_running	The_last_film_she_watched_was_District_nine	She_regularly_records_a_'talking_newspaper'_service_for_blind_and_partially-sighted_people	She_regularly_records_a_'talking_newspaper'_service_for_blind_and_partially-sighted_people	3	na	n	a	change	5	4	4	5	Short	1
ID208	p15	15	21	0	23	Natalie_	works_in_project_management	plays_basketball	She_regularly_provides_respite_care_for_a_relative_with_cancer	She_loves_her_Kindle	She_regularly_provides_respite_care_for_a_relative_with_cancer	2.11	an	a	n	change	8	7	6	5	Short	-2
ID209	p15	15	21	0	16	Olivia	works_in_the_finance_sector	enjoys_playing_table_tennis	Every_weekend_she_helps_to_maintain_a_nature_reserve	She_likes_listening_to_bhangra	Every_weekend_she_helps_to_maintain_a_nature_reserve	1.78	an	a	n	change	3	2	1	1	Short	-1
ID210	p15	15	21	0	1	Pauline	is_a_graphic_designer	plays_lacrosse	She_regularly_records_a_'talking_newspaper'_service_for_blind_and_partially-sighted_people	The_last_film_she_watched_was_District_nine	She_regularly_records_a_'talking_newspaper'_service_for_blind_and_partially-sighted_people	3	an	a	n	change	4	3	1	2	Short	-1
ID211	p16	16	20	0	1	Alex	works_in_sales	enjoys_skiing	She_regularly_looks_after_the_children_of_an_aunt_who_is_paralyzed	The_last_film_she_watched_was_Slumdog_Millionaire	She_regularly_looks_after_the_children_of_an_aunt_who_is_paralyzed	2.81	an	a	n	change	4	3	1	1	Short	-2
ID212	p16	16	20	0	23	Amy	is_an_insurance_saleswoman	plays_lacrosse	Last_summer_she_sponsored_a_Ugandan_child_to_attend_school	She_never_misses_an_episode_of_Flight_of_theConcords	Last_summer_she_sponsored_a_Ugandan_child_to_attend_school	2.59	an	a	n	change	1	1	2	3	Short	2
ID213	p16	16	20	0	8	Anna	works_in_the_finance_sector	is_a_keen_hockey_player	Every_week_she_volunteers_to_work_for_one_afternoon_a_week_in_a_charity_shop	She_likes_eating_Thai_food	Every_week_she_volunteers_to_work_for_one_afternoon_a_week_in_a_charity_shop	2.16	an	a	n	change	5	5	6	6	Short	1
ID214	p16	16	20	0	24	Antonia	is_a_sales_manager	goes_jogging	She_regularly_records_a_'talking_newspaper'_service_for_blind_and_partially-sighted_people	She_like_listening_to_R&B	She_regularly_records_a_'talking_newspaper'_service_for_blind_and_partially-sighted_people	3	an	a	n	change	4	6	3	7	Short	1
ID215	p16	16	20	0	25	Ashley	works_in_consultantcy	attends_a_karate_club	She_likes_eating_Thai_food	Every_week_she_volunteers_to_work_for_one_afternoon_a_week_in_a_charity_shop	Every_week_she_volunteers_to_work_for_one_afternoon_a_week_in_a_charity_shop	2.16	na	n	a	change	1	1	2	6	Short	5
ID216	p16	16	20	0	17	Beth	is_a_copy_editor	has_been_kickboxing_for_18_months	She_likes_Indian_food	She_regularly_provides_respite_care_for_a_relative_with_cancer	She_regularly_provides_respite_care_for_a_relative_with_cancer	2.11	na	n	a	change	2	5	2	1	Short	-4
ID217	p16	16	20	0	2	Catherine	works_in_human_resources	goes_diving_regularly	The_last_film_she_watched_was_Slumdog_Millionaire	She_regularly_looks_after_the_children_of_an_aunt_who_is_paralyzed	She_regularly_looks_after_the_children_of_an_aunt_who_is_paralyzed	2.81	na	n	a	change	7	7	3	7	Short	0
ID218	p16	16	20	0	26	Emma	works_in_development	enjoys_playing_tennis	She_like_listening_to_R&B	She_regularly_records_a_'talking_newspaper'_service_for_blind_and_partially-sighted_people	She_regularly_records_a_'talking_newspaper'_service_for_blind_and_partially-sighted_people	3	na	n	a	change	5	8	2	2	Short	-6
ID219	p16	16	20	0	5	Fiona	is_a_human_resources_manager	enjoys_swimming	Every_year_she_volunteers_to_teach_her_trade_to_mentally_disabled_people_to_help_them_find_employment	She_loves_watching_NCIS	Every_year_she_volunteers_to_teach_her_trade_to_mentally_disabled_people_to_help_them_find_employment	2.84	an	a	n	change	1	1	1	1	Short	0
ID220	p16	16	20	0	4	Hannah	works_in_retail	has_been_doing_judo_for_4_years	She_volunteers_to_work_for_one_afternoon_a_week_at_a_local_hospice	She_really_likes_Torchwood	She_volunteers_to_work_for_one_afternoon_a_week_at_a_local_hospice	2.55	an	a	n	change	1	1	1	1	Short	0
ID221	p16	16	20	0	27	Jo	works_in_advertising	enjoys_archery	She_never_misses_an_episode_of_Flight_of_theConcords	Last_summer_she_sponsored_a_Ugandan_child_to_attend_school	Last_summer_she_sponsored_a_Ugandan_child_to_attend_school	2.59	na	n	a	change	1	1	3	4	Short	3
ID222	p16	16	20	0	10	Louise	is_an_accountant	goes_cross-country_running	She_really_likes_Torchwood	She_volunteers_to_work_for_one_afternoon_a_week_at_a_local_hospice	She_volunteers_to_work_for_one_afternoon_a_week_at_a_local_hospice	2.55	na	n	a	change	5	7	7	6	Short	-1
ID223	p16	16	20	0	9	Olivia	works_in_project_management	plays_for_her_local_cricket_club	She_regularly_provides_respite_care_for_a_relative_with_cancer	She_likes_Indian_food	She_regularly_provides_respite_care_for_a_relative_with_cancer	2.11	an	a	n	change	4	5	3	3	Short	-2
ID224	p16	16	20	0	15	Pauline	is_an_advertising_agent	enjoys_playing_table_tennis	She_loves_watching_NCIS	Every_year_she_volunteers_to_teach_her_trade_to_mentally_disabled_people_to_help_them_find_employment	Every_year_she_volunteers_to_teach_her_trade_to_mentally_disabled_people_to_help_them_find_employment	2.84	na	n	a	change	5	7	5	5	Short	-2
ID225	p17	17	22	1	19	Alex	is_a_recruitment_officer	has_been_kickboxing_for_18_months	She_regularly_looks_after_the_children_of_a_relative_with_multiple_sclerosis	She_really_likes_Torchwood	She_regularly_looks_after_the_children_of_a_relative_with_multiple_sclerosis	2.81	an	a	n	change	3	3	2	4	Short	1
ID226	p17	17	22	1	24	Amy	works_in_graphic_design	goes_hiking_as_often_as_possible	_She_loves_her_Kindle	Last_summer_she_ran_a_marathon_to_raise_money_for_charity	Last_summer_she_ran_a_marathon_to_raise_money_for_charity	3.65	na	n	a	change	3	4	3	3	Short	-1
ID227	p17	17	22	1	2	Anna	is_a_graphic_designer	has_regular_squash_games	Her_favourite_Tv_programme_is_the_Simpsons	She_volunteers_to_work_for_one_afternoon_a_week_at_a_local_hospice	She_volunteers_to_work_for_one_afternoon_a_week_at_a_local_hospice	2.55	na	n	a	change	1	1	1	1	Short	0
ID228	p17	17	22	1	10	Charlotte	works_in_project_management	has_been_doing_judo_for_4_years	She_likes_Indian_food	Last_year_she_volunteered_to_work_at_a_homeless_shelter	Last_year_she_volunteered_to_work_at_a_homeless_shelter	2.64	na	n	a	change	4	6	5	7	Short	1
ID229	p17	17	22	1	26	Ellen	is_a_civil_servant	enjoys_skiing	Last_year_she_volunteered_to_work_at_a_homeless_shelter	She_likes_Indian_food	Last_year_she_volunteered_to_work_at_a_homeless_shelter	2.64	an	a	n	change	3	3	4	5	Short	2
ID230	p17	17	22	1	25	Emma	works_in_human_resources	goes_cross-country_running	She_is_a_fan_of_Heroes	Every_year_she_volunteers_to_teach_her_trade_to_mentally_disabled_people_to_help_them_find_employment	Every_year_she_volunteers_to_teach_her_trade_to_mentally_disabled_people_to_help_them_find_employment	2.84	na	n	a	change	5	5	4	4	Short	-1
ID231	p17	17	22	1	14	Gemma	works_in_development	is_a_keen_hockey_player	Last_summer_she_ran_a_marathon_to_raise_money_for_charity	_She_loves_her_Kindle	Last_summer_she_ran_a_marathon_to_raise_money_for_charity	3.65	an	a	n	change	4	4	3	3	Short	-1
ID232	p17	17	22	1	15	Helen	works_in_a_bank	enjoys_archery	She_regularly_records_a_'talking_newspaper'_service_for_blind_and_partially-sighted_people	The_last_film_she_watched_was_Duplicity	She_regularly_records_a_'talking_newspaper'_service_for_blind_and_partially-sighted_people	3	an	a	n	change	6	5	6	7	Short	2
ID233	p17	17	22	1	22	Jo	is_a_journalist	enjoys_mountain_biking	The_last_film_she_watched_was_Duplicity	She_regularly_records_a_'talking_newspaper'_service_for_blind_and_partially-sighted_people	She_regularly_records_a_'talking_newspaper'_service_for_blind_and_partially-sighted_people	3	na	n	a	change	3	4	4	5	Short	1
ID234	p17	17	22	1	7	Katie	is_a_project_manager	goes_jogging	She_likes_eating_Thai_food	Last_summer_she_donated_bone_marrow	Last_summer_she_donated_bone_marrow	5.14	na	n	a	change	2	2	1	1	Short	-1
ID235	p17	17	22	1	17	Laura	is_a_financial_assistant	enjoys_athletics	She_volunteers_to_work_for_one_afternoon_a_week_at_a_local_hospice	Her_favourite_Tv_programme_is_the_Simpsons	She_volunteers_to_work_for_one_afternoon_a_week_at_a_local_hospice	2.55	an	a	n	change	1	1	1	1	Short	0
ID236	p17	17	22	1	12	Lisa	is_an_accountant	plays_lacrosse	She_really_likes_Torchwood	She_regularly_looks_after_the_children_of_a_relative_with_multiple_sclerosis	She_regularly_looks_after_the_children_of_a_relative_with_multiple_sclerosis	2.81	na	n	a	change	3	3	3	3	Short	0
ID237	p17	17	22	1	18	Louise	is_an_insurance_saleswoman	goes_diving_regularly	Last_summer_she_donated_bone_marrow	She_likes_eating_Thai_food	Last_summer_she_donated_bone_marrow	5.14	an	a	n	change	3	4	1	4	Short	0
ID238	p17	17	22	1	11	Olivia	is_a_copy_editor	attends_a_karate_club	Every_year_she_volunteers_to_teach_her_trade_to_mentally_disabled_people_to_help_them_find_employment	She_is_a_fan_of_Heroes	Every_year_she_volunteers_to_teach_her_trade_to_mentally_disabled_people_to_help_them_find_employment	2.84	an	a	n	change	1	1	1	2	Short	1
ID239	p18	18	18	1	17	Amy	is_a_graphic_designer	is_a_keen_hockey_player	Every_weekend_she_helps_to_maintain_a_nature_reserve	The_last_film_she_watched_was_Slumdog_Millionaire	Every_weekend_she_helps_to_maintain_a_nature_reserve	1.78	an	a	n	change	4	4	8	6	Short	2
ID240	p18	18	18	1	13	Antonia	works_in_retail	enjoys_archery	Last_summer_she_donated_bone_marrow	She_never_misses_an_episode_of_Flight_of_theConcords	Last_summer_she_donated_bone_marrow	5.14	an	a	n	change	8	7	7	9	Short	2
ID241	p18	18	18	1	19	Catherine	is_a_publisher	attends_a_karate_club	The_last_film_she_watched_was_Duplicity	Last_summer_she_ran_a_marathon_to_raise_money_for_charity	Last_summer_she_ran_a_marathon_to_raise_money_for_charity	3.65	na	n	a	change	5	5	8	6	Short	1
ID242	p18	18	18	1	2	Fiona	works_in_graphic_design	goes_diving_regularly	She_regularly_provides_care_for_a_relative_with_alzheimers	She_likes_eating_Thai_food	She_regularly_provides_care_for_a_relative_with_alzheimers	2.11	an	a	n	change	8	5	8	6	Short	1
ID243	p18	18	18	1	10	Gemma	is_an_accountant	enjoys_mountain_biking	Her_favourite_Tv_programme_is_the_Simpsons	She_regularly_looks_after_the_children_of_a_relative_with_multiple_sclerosis	She_regularly_looks_after_the_children_of_a_relative_with_multiple_sclerosis	2.81	na	n	a	change	7	5	9	7	Short	2
ID244	p18	18	18	1	8	Heather	works_in_the_finance_sector	enjoys_athletics	Last_summer_she_ran_a_marathon_to_raise_money_for_charity	The_last_film_she_watched_was_Duplicity	Last_summer_she_ran_a_marathon_to_raise_money_for_charity	3.65	an	a	n	change	5	5	9	7	Short	2
ID245	p18	18	18	1	27	Helen	is_a_medical_writer	goes_cross-country_running	She_regularly_provides_respite_care_for_a_relative_with_cancer	The_last_film_she_watched_was_Surrogate	She_regularly_provides_respite_care_for_a_relative_with_cancer	2.11	an	a	n	change	8	5	9	7	Short	2
ID246	p18	18	18	1	1	Justine	is_a_civil_servant	plays_basketball	The_last_film_she_watched_was_Slumdog_Millionaire	Every_weekend_she_helps_to_maintain_a_nature_reserve	Every_weekend_she_helps_to_maintain_a_nature_reserve	1.78	na	n	a	change	5	7	9	7	Short	0
ID247	p18	18	18	1	18	Katie	works_in_sales	enjoys_skiing	_She_really_likes_Torchwood	She_regularly_records_a_'talking_newspaper'_service_for_blind_and_partially-sighted_people	She_regularly_records_a_'talking_newspaper'_service_for_blind_and_partially-sighted_people	3	na	n	a	change	7	2	9	7	Short	5
ID248	p18	18	18	1	26	Lisa	is_an_insurance_saleswoman	enjoys_swimming	She_regularly_looks_after_the_children_of_a_relative_with_multiple_sclerosis	Her_favourite_Tv_programme_is_the_Simpsons	She_regularly_looks_after_the_children_of_a_relative_with_multiple_sclerosis	2.81	an	a	n	change	7	7	7	5	Short	-2
ID249	p18	18	18	1	5	Louise	is_a_financial_assistant	attends_a_kendo_club	She_likes_eating_Thai_food	She_regularly_provides_care_for_a_relative_with_alzheimers	She_regularly_provides_care_for_a_relative_with_alzheimers	2.11	na	n	a	change	5	6	9	7	Short	1
ID250	p18	18	18	1	9	Natalie_	is_a_journalist	loves_to_go_surfing	She_regularly_records_a_'talking_newspaper'_service_for_blind_and_partially-sighted_people	She_really_likes_Torchwood	She_regularly_records_a_'talking_newspaper'_service_for_blind_and_partially-sighted_people	3	an	a	n	change	7	2	8	6	Short	4
ID251	p18	18	18	1	28	Pauline	works_in_insurance	enjoys_playing_table_tennis	The_last_film_she_watched_was_Surrogate	She_regularly_provides_respite_care_for_a_relative_with_cancer	She_regularly_provides_respite_care_for_a_relative_with_cancer	2.11	na	n	a	change	5	7	6	6	Short	-1
ID252	p18	18	18	1	16	Tiffany	works_in_human_resources	plays_lacrosse	She_never_misses_an_episode_of_Flight_of_theConcords	Last_summer_she_donated_bone_marrow	Last_summer_she_donated_bone_marrow	5.14	na	n	a	change	4	5	8	6	Short	1
ID253	p19	19	19	0	1	Abbie	is_a_civil_servant	attends_a_ju_jitsu_club	Last_summer_she_sponsored_a_Ugandan_child_to_attend_school	The_last_film_she_watched_was_Surrogate	Last_summer_she_sponsored_a_Ugandan_child_to_attend_school	2.59	an	a	n	change	3	3	5	5	Short	2
ID254	p19	19	19	0	2	Amy	is_a_copy_editor	attends_a_karate_club	She_regularly_provides_respite_care_for_a_relative_with_cancer	Her_favourite_Tv_programme_is_the_Simpsons	She_regularly_provides_respite_care_for_a_relative_with_cancer	2.11	an	a	n	change	5	5	5	4	Short	-1
ID255	p19	19	19	0	25	Anna	works_in_recruitment	plays_badminton	She_really_likes_Torchwood	She_regularly_records_a_'talking_newspaper'_service_for_blind_and_partially-sighted_people	She_regularly_records_a_'talking_newspaper'_service_for_blind_and_partially-sighted_people	3	na	n	a	change	4	4	3	3	Short	-1
ID256	p19	19	19	0	18	Catherine	works_in_advertising	has_been_doing_judo_for_4_years	The_last_film_she_watched_was_Surrogate	Last_summer_she_sponsored_a_Ugandan_child_to_attend_school	Last_summer_she_sponsored_a_Ugandan_child_to_attend_school	2.59	na	n	a	change	4	5	2	3	Short	-2
ID257	p19	19	19	0	13	Ellie	is_a_sales_manager	goes_cross-country_running	She_regularly_provides_care_for_a_relative_with_alzheimers	She_is_a_fan_of_Heroes	She_regularly_provides_care_for_a_relative_with_alzheimers	2.11	an	a	n	change	3	4	1	2	Short	-2
ID258	p19	19	19	0	7	Emma	is_a_medical_writer	enjoys_kite_surfing	She_regularly_records_a_'talking_newspaper'_service_for_blind_and_partially-sighted_people	She_really_likes_Torchwood	She_regularly_records_a_'talking_newspaper'_service_for_blind_and_partially-sighted_people	3	an	a	n	change	4	3	1	2	Short	-1
ID259	p19	19	19	0	9	Gemma	is_a_project_manager	enjoys_playing_table_tennis	Every_week_she_volunteers_to_work_for_one_afternoon_a_week_in_a_charity_shop	The_last_film_she_watched_was_Slumdog_Millionaire	Every_week_she_volunteers_to_work_for_one_afternoon_a_week_in_a_charity_shop	2.16	an	a	n	change	3	3	5	4	Short	1
ID260	p19	19	19	0	27	Hannah	works_in_sales	plays_for_her_local_cricket_club	She_loves_watching_NCIS	Last_year_she_volunteered_to_work_at_a_homeless_shelter	Last_year_she_volunteered_to_work_at_a_homeless_shelter	2.64	na	n	a	change	6	6	3	2	Short	-4
ID261	p19	19	19	0	26	Heather	works_in_retail	plays_basketball	She_loves_her_Kindle	Every_year_she_volunteers_to_teach_her_trade_to_mentally_disabled_people_to_help_them_find_employment	Every_year_she_volunteers_to_teach_her_trade_to_mentally_disabled_people_to_help_them_find_employment	2.84	na	n	a	change	2	3	2	3	Short	0
ID262	p19	19	19	0	4	Katie	is_a_graphic_designer	enjoys_archery	Last_year_she_volunteered_to_work_at_a_homeless_shelter	She_loves_watching_NCIS	Last_year_she_volunteered_to_work_at_a_homeless_shelter	2.64	an	a	n	change	5	6	5	7	Short	1
ID263	p19	19	19	0	8	Laura	is_a_procurement_manager	enjoys_mountain_biking	Every_year_she_volunteers_to_teach_her_trade_to_mentally_disabled_people_to_help_them_find_employment	She_loves_her_Kindle	Every_year_she_volunteers_to_teach_her_trade_to_mentally_disabled_people_to_help_them_find_employment	2.84	an	a	n	change	3	3	2	1	Short	-2
ID264	p19	19	19	0	23	Lisa	works_in_insurance	is_a_keen_rock_climber	Her_favourite_Tv_programme_is_the_Simpsons	She_regularly_provides_respite_care_for_a_relative_with_cancer	She_regularly_provides_respite_care_for_a_relative_with_cancer	2.11	na	n	a	change	3	3	4	5	Short	2
ID265	p19	19	19	0	22	Louise	works_in_human_resources	is_a_keen_hockey_player	She_is_a_fan_of_Heroes	She_regularly_provides_care_for_a_relative_with_alzheimers	She_regularly_provides_care_for_a_relative_with_alzheimers	2.11	na	n	a	change	5	5	4	4	Short	-1
ID266	p19	19	19	0	15	Tiffany	is_an_advertising_agent	goes_hiking_as_often_as_possible	The_last_film_she_watched_was_Slumdog_Millionaire	Every_week_she_volunteers_to_work_for_one_afternoon_a_week_in_a_charity_shop	Every_week_she_volunteers_to_work_for_one_afternoon_a_week_in_a_charity_shop	2.16	na	n	a	change	5	7	4	4	Short	-3
ID267	p20	20	18	0	1	Abbie	is_a_civil_servant	goes_rowing	She_regularly_records_a_'talking_newspaper'_service_for_blind_and_partially-sighted_people	She_like_listening_to_R&B	She_regularly_records_a_'talking_newspaper'_service_for_blind_and_partially-sighted_people	3	an	a	n	change	4	2	2	2	Short	0
ID268	p20	20	18	0	7	Amy	is_a_medical_writer	enjoys_kite_surfing	Last_year_she_volunteered_to_work_at_a_homeless_shelter	She_never_misses_an_episode_of_Flight_of_theConcords	Last_year_she_volunteered_to_work_at_a_homeless_shelter	2.64	an	a	n	change	5	3	3	2	Short	-1
ID269	p20	20	18	0	2	Ashley	is_a_copy_editor	goes_hiking_as_often_as_possible	Every_week_she_volunteers_to_work_for_one_afternoon_a_week_in_a_charity_shop	She_loves_watching_NCIS	Every_week_she_volunteers_to_work_for_one_afternoon_a_week_in_a_charity_shop	2.16	an	a	n	change	4	2	2	2	Short	0
ID270	p20	20	18	0	19	Beth	works_in_consultantcy	has_been_kickboxing_for_18_months	She_likes_listening_to_bhangra	She_volunteers_to_work_for_one_afternoon_a_week_at_a_local_hospice	She_volunteers_to_work_for_one_afternoon_a_week_at_a_local_hospice	2.55	na	n	a	change	5	6	7	6	Short	0
ID271	p20	20	18	0	4	Charlotte	is_a_graphic_designer	attends_a_karate_club	Last_summer_she_donated_bone_marrow	She_really_likes_Torchwood	Last_summer_she_donated_bone_marrow	5.14	an	a	n	change	6	6	3	3	Short	-3
ID272	p20	20	18	0	12	Fiona	is_a_retail_manager	is_a_keen_hockey_player	The_last_film_she_watched_was_Slumdog_Millionaire	She_regularly_provides_respite_care_for_a_relative_with_cancer	She_regularly_provides_respite_care_for_a_relative_with_cancer	2.11	na	n	a	change	6	6	4	3	Short	-3
ID273	p20	20	18	0	14	Gemma	is_an_accountant	enjoys_playing_tennis	She_regularly_provides_respite_care_for_a_relative_with_cancer	The_last_film_she_watched_was_Slumdog_Millionaire	She_regularly_provides_respite_care_for_a_relative_with_cancer	2.11	an	a	n	change	4	2	3	2	Short	0
ID274	p20	20	18	0	15	Heather	is_an_advertising_agent	enjoys_skiing	She_likes_eating_Thai_food	Every_weekend_she_helps_to_maintain_a_nature_reserve	Every_weekend_she_helps_to_maintain_a_nature_reserve	1.78	na	n	a	change	4	3	5	4	Short	1
ID275	p20	20	18	0	8	Helen	is_a_procurement_manager	enjoys_mountain_biking	She_like_listening_to_R&B	She_regularly_records_a_'talking_newspaper'_service_for_blind_and_partially-sighted_people	She_regularly_records_a_'talking_newspaper'_service_for_blind_and_partially-sighted_people	3	na	n	a	change	4	2	6	6	Short	4
ID276	p20	20	18	0	9	Jo	is_a_project_manager	enjoys_athletics	She_loves_watching_NCIS	Every_week_she_volunteers_to_work_for_one_afternoon_a_week_in_a_charity_shop	Every_week_she_volunteers_to_work_for_one_afternoon_a_week_in_a_charity_shop	2.16	na	n	a	change	4	4	4	3	Short	-1
ID277	p20	20	18	0	10	Katie	is_a_publisher	attends_a_kendo_club	She_really_likes_Torchwood	Last_summer_she_donated_bone_marrow	Last_summer_she_donated_bone_marrow	5.14	na	n	a	change	5	2	4	4	Short	2
ID278	p20	20	18	0	27	Louise	works_in_sales	plays_badminton	_She_never_misses_an_episode_of_Flight_of_theConcords	Last_year_she_volunteered_to_work_at_a_homeless_shelter	Last_year_she_volunteered_to_work_at_a_homeless_shelter	2.64	na	n	a	change	2	3	3	3	Short	0
ID279	p20	20	18	0	25	Natalie_	works_in_recruitment	plays_lacrosse	Every_weekend_she_helps_to_maintain_a_nature_reserve	She_likes_eating_Thai_food	Every_weekend_she_helps_to_maintain_a_nature_reserve	1.78	an	a	n	change	6	4	2	3	Short	-1
ID280	p20	20	18	0	17	Tiffany	works_in_a_bank	has_been_fencing_for_2_years	She_volunteers_to_work_for_one_afternoon_a_week_at_a_local_hospice	She_likes_listening_to_bhangra	She_volunteers_to_work_for_one_afternoon_a_week_at_a_local_hospice	2.55	an	a	n	change	6	4	5	3	Short	-1
ID281	p21	21	20	0	28	Anna	is_a_recruitment_officer	has_been_kickboxing_for_18_months	She_really_likes_Torchwood	Last_summer_she_ran_a_marathon_to_raise_money_for_charity	Last_summer_she_ran_a_marathon_to_raise_money_for_charity	3.65	na	n	a	change	3	4	4	5	Short	1
ID282	p21	21	20	0	3	Antonia	is_a_publisher	loves_to_go_surfing	Last_summer_she_ran_a_marathon_to_raise_money_for_charity	She_really_likes_Torchwood	Last_summer_she_ran_a_marathon_to_raise_money_for_charity	3.65	an	a	n	change	7	6	3	2	Short	-4
ID283	p21	21	20	0	14	Ashley	is_a_copy_editor	goes_diving_regularly	She_likes_Indian_food	Every_year_she_volunteers_to_teach_her_trade_to_mentally_disabled_people_to_help_them_find_employment	Every_year_she_volunteers_to_teach_her_trade_to_mentally_disabled_people_to_help_them_find_employment	2.84	na	n	a	change	3	3	2	1	Short	-2
ID284	p21	21	20	0	7	Beth	is_a_journalist	goes_jogging	Last_year_she_organised_a_charity_raffle_to_buy_medical_equipment_for_a_local_hospital	The_last_film_she_watched_was_Slumdog_Millionaire	Last_year_she_organised_a_charity_raffle_to_buy_medical_equipment_for_a_local_hospital	2.06	an	a	n	change	5	5	4	6	Short	1
ID285	p21	21	20	0	17	Ellen	works_in_advertising	attends_a_ju_jitsu_club	She_loves_her_Kindle	She_regularly_provides_respite_care_for_a_relative_with_cancer	She_regularly_provides_respite_care_for_a_relative_with_cancer	2.11	na	n	a	change	6	8	5	7	Short	-1
ID286	p21	21	20	0	19	Fiona	is_an_insurance_saleswoman	attends_a_karate_club	She_likes_listening_to_bhangra	Every_weekend_she_helps_to_maintain_a_nature_reserve	Every_weekend_she_helps_to_maintain_a_nature_reserve	1.78	na	n	a	change	1	2	1	1	Short	-1
ID287	p21	21	20	0	2	Jo	is_a_project_manager	enjoys_mountain_biking	She_like_listening_to_R&B	Every_week_she_volunteers_to_work_for_one_afternoon_a_week_in_a_charity_shop	Every_week_she_volunteers_to_work_for_one_afternoon_a_week_in_a_charity_shop	2.16	na	n	a	change	3	3	4	3	Short	0
ID288	p21	21	20	0	18	Justine	works_in_retail	enjoys_swimming	The_last_film_she_watched_was_Slumdog_Millionaire	Last_year_she_organised_a_charity_raffle_to_buy_medical_equipment_for_a_local_hospital	Last_year_she_organised_a_charity_raffle_to_buy_medical_equipment_for_a_local_hospital	2.06	na	n	a	change	3	3	5	6	Short	3
ID289	p21	21	20	0	5	Katie	works_in_sales	enjoys_playing_tennis	Every_week_she_volunteers_to_work_for_one_afternoon_a_week_in_a_charity_shop	She_like_listening_to_R&B	Every_week_she_volunteers_to_work_for_one_afternoon_a_week_in_a_charity_shop	2.16	an	a	n	change	3	3	5	4	Short	1
ID290	p21	21	20	0	15	Lisa	is_a_medical_writer	enjoys_skiing	Every_year_she_volunteers_to_teach_her_trade_to_mentally_disabled_people_to_help_them_find_employment	She_likes_Indian_food	Every_year_she_volunteers_to_teach_her_trade_to_mentally_disabled_people_to_help_them_find_employment	2.84	an	a	n	change	2	1	1	1	Short	0
ID291	p21	21	20	0	10	Louise	works_in_development	goes_cross-country_running	The_last_film_she_watched_was_District_nine	She_regularly_records_a_'talking_newspaper'_service_for_blind_and_partially-sighted_people	She_regularly_records_a_'talking_newspaper'_service_for_blind_and_partially-sighted_people	3	na	n	a	change	4	5	4	5	Short	0
ID292	p21	21	20	0	23	Natalie_	works_in_project_management	plays_basketball	She_regularly_provides_respite_care_for_a_relative_with_cancer	She_loves_her_Kindle	She_regularly_provides_respite_care_for_a_relative_with_cancer	2.11	an	a	n	change	7	6	5	7	Short	1
ID293	p21	21	20	0	16	Olivia	works_in_the_finance_sector	enjoys_playing_table_tennis	Every_weekend_she_helps_to_maintain_a_nature_reserve	She_likes_listening_to_bhangra	Every_weekend_she_helps_to_maintain_a_nature_reserve	1.78	an	a	n	change	4	3	2	3	Short	0
ID294	p21	21	20	0	1	Pauline	is_a_graphic_designer	plays_lacrosse	She_regularly_records_a_'talking_newspaper'_service_for_blind_and_partially-sighted_people	The_last_film_she_watched_was_District_nine	She_regularly_records_a_'talking_newspaper'_service_for_blind_and_partially-sighted_people	3	an	a	n	change	3	3	3	3	Short	0
ID295	p22	22	19	0	1	Alex	works_in_sales	enjoys_skiing	She_regularly_looks_after_the_children_of_an_aunt_who_is_paralyzed	The_last_film_she_watched_was_Slumdog_Millionaire	She_regularly_looks_after_the_children_of_an_aunt_who_is_paralyzed	2.81	an	a	n	change	7	6	6	6	Short	0
ID296	p22	22	19	0	23	Amy	is_an_insurance_saleswoman	plays_lacrosse	Last_summer_she_sponsored_a_Ugandan_child_to_attend_school	She_never_misses_an_episode_of_Flight_of_theConcords	Last_summer_she_sponsored_a_Ugandan_child_to_attend_school	2.59	an	a	n	change	8	7	5	6	Short	-1
ID297	p22	22	19	0	8	Anna	works_in_the_finance_sector	is_a_keen_hockey_player	Every_week_she_volunteers_to_work_for_one_afternoon_a_week_in_a_charity_shop	She_likes_eating_Thai_food	Every_week_she_volunteers_to_work_for_one_afternoon_a_week_in_a_charity_shop	2.16	an	a	n	change	7	8	8	8	Short	0
ID298	p22	22	19	0	24	Antonia	is_a_sales_manager	goes_jogging	She_regularly_records_a_'talking_newspaper'_service_for_blind_and_partially-sighted_people	She_like_listening_to_R&B	She_regularly_records_a_'talking_newspaper'_service_for_blind_and_partially-sighted_people	3	an	a	n	change	4	7	5	5	Short	-2
ID299	p22	22	19	0	25	Ashley	works_in_consultantcy	attends_a_karate_club	She_likes_eating_Thai_food	Every_week_she_volunteers_to_work_for_one_afternoon_a_week_in_a_charity_shop	Every_week_she_volunteers_to_work_for_one_afternoon_a_week_in_a_charity_shop	2.16	na	n	a	change	7	7	6	6	Short	-1
ID300	p22	22	19	0	17	Beth	is_a_copy_editor	has_been_kickboxing_for_18_months	She_likes_Indian_food	She_regularly_provides_respite_care_for_a_relative_with_cancer	She_regularly_provides_respite_care_for_a_relative_with_cancer	2.11	na	n	a	change	6	9	7	7	Short	-2
ID301	p22	22	19	0	2	Catherine	works_in_human_resources	goes_diving_regularly	The_last_film_she_watched_was_Slumdog_Millionaire	She_regularly_looks_after_the_children_of_an_aunt_who_is_paralyzed	She_regularly_looks_after_the_children_of_an_aunt_who_is_paralyzed	2.81	na	n	a	change	7	7	6	7	Short	0
ID302	p22	22	19	0	26	Emma	works_in_development	enjoys_playing_tennis	She_like_listening_to_R&B	She_regularly_records_a_'talking_newspaper'_service_for_blind_and_partially-sighted_people	She_regularly_records_a_'talking_newspaper'_service_for_blind_and_partially-sighted_people	3	na	n	a	change	6	5	4	5	Short	0
ID303	p22	22	19	0	5	Fiona	is_a_human_resources_manager	enjoys_swimming	Every_year_she_volunteers_to_teach_her_trade_to_mentally_disabled_people_to_help_them_find_employment	She_loves_watching_NCIS	Every_year_she_volunteers_to_teach_her_trade_to_mentally_disabled_people_to_help_them_find_employment	2.84	an	a	n	change	7	6	5	5	Short	-1
ID304	p22	22	19	0	4	Hannah	works_in_retail	has_been_doing_judo_for_4_years	She_volunteers_to_work_for_one_afternoon_a_week_at_a_local_hospice	She_really_likes_Torchwood	She_volunteers_to_work_for_one_afternoon_a_week_at_a_local_hospice	2.55	an	a	n	change	4	1	2	1	Short	0
ID305	p22	22	19	0	27	Jo	works_in_advertising	enjoys_archery	She_never_misses_an_episode_of_Flight_of_theConcords	Last_summer_she_sponsored_a_Ugandan_child_to_attend_school	Last_summer_she_sponsored_a_Ugandan_child_to_attend_school	2.59	na	n	a	change	5	8	6	6	Short	-2
ID306	p22	22	19	0	10	Louise	is_an_accountant	goes_cross-country_running	She_really_likes_Torchwood	She_volunteers_to_work_for_one_afternoon_a_week_at_a_local_hospice	She_volunteers_to_work_for_one_afternoon_a_week_at_a_local_hospice	2.55	na	n	a	change	2	6	6	3	Short	-3
ID307	p22	22	19	0	9	Olivia	works_in_project_management	plays_for_her_local_cricket_club	She_regularly_provides_respite_care_for_a_relative_with_cancer	She_likes_Indian_food	She_regularly_provides_respite_care_for_a_relative_with_cancer	2.11	an	a	n	change	7	6	7	6	Short	0
ID308	p22	22	19	0	15	Pauline	is_an_advertising_agent	enjoys_playing_table_tennis	She_loves_watching_NCIS	Every_year_she_volunteers_to_teach_her_trade_to_mentally_disabled_people_to_help_them_find_employment	Every_year_she_volunteers_to_teach_her_trade_to_mentally_disabled_people_to_help_them_find_employment	2.84	na	n	a	change	4	2	3	1	Short	-1
ID309	p23	23	19	1	19	Alex	is_a_recruitment_officer	has_been_kickboxing_for_18_months	She_regularly_looks_after_the_children_of_a_relative_with_multiple_sclerosis	She_really_likes_Torchwood	She_regularly_looks_after_the_children_of_a_relative_with_multiple_sclerosis	2.81	an	a	n	change	5	6	5	5	Short	-1
ID310	p23	23	19	1	24	Amy	works_in_graphic_design	goes_hiking_as_often_as_possible	_She_loves_her_Kindle	Last_summer_she_ran_a_marathon_to_raise_money_for_charity	Last_summer_she_ran_a_marathon_to_raise_money_for_charity	3.65	na	n	a	change	7	7	8	7	Short	0
ID311	p23	23	19	1	2	Anna	is_a_graphic_designer	has_regular_squash_games	Her_favourite_Tv_programme_is_the_Simpsons	She_volunteers_to_work_for_one_afternoon_a_week_at_a_local_hospice	She_volunteers_to_work_for_one_afternoon_a_week_at_a_local_hospice	2.55	na	n	a	change	1	1	1	1	Short	0
ID312	p23	23	19	1	10	Charlotte	works_in_project_management	has_been_doing_judo_for_4_years	She_likes_Indian_food	Last_year_she_volunteered_to_work_at_a_homeless_shelter	Last_year_she_volunteered_to_work_at_a_homeless_shelter	2.64	na	n	a	change	6	4	7	7	Short	3
ID313	p23	23	19	1	26	Ellen	is_a_civil_servant	enjoys_skiing	Last_year_she_volunteered_to_work_at_a_homeless_shelter	She_likes_Indian_food	Last_year_she_volunteered_to_work_at_a_homeless_shelter	2.64	an	a	n	change	4	2	1	1	Short	-1
ID314	p23	23	19	1	25	Emma	works_in_human_resources	goes_cross-country_running	She_is_a_fan_of_Heroes	Every_year_she_volunteers_to_teach_her_trade_to_mentally_disabled_people_to_help_them_find_employment	Every_year_she_volunteers_to_teach_her_trade_to_mentally_disabled_people_to_help_them_find_employment	2.84	na	n	a	change	7	7	7	6	Short	-1
ID315	p23	23	19	1	14	Gemma	works_in_development	is_a_keen_hockey_player	Last_summer_she_ran_a_marathon_to_raise_money_for_charity	_She_loves_her_Kindle	Last_summer_she_ran_a_marathon_to_raise_money_for_charity	3.65	an	a	n	change	4	6	5	4	Short	-2
ID316	p23	23	19	1	15	Helen	works_in_a_bank	enjoys_archery	She_regularly_records_a_'talking_newspaper'_service_for_blind_and_partially-sighted_people	The_last_film_she_watched_was_Duplicity	She_regularly_records_a_'talking_newspaper'_service_for_blind_and_partially-sighted_people	3	an	a	n	change	7	7	7	7	Short	0
ID317	p23	23	19	1	22	Jo	is_a_journalist	enjoys_mountain_biking	The_last_film_she_watched_was_Duplicity	She_regularly_records_a_'talking_newspaper'_service_for_blind_and_partially-sighted_people	She_regularly_records_a_'talking_newspaper'_service_for_blind_and_partially-sighted_people	3	na	n	a	change	7	6	7	6	Short	0
ID318	p23	23	19	1	7	Katie	is_a_project_manager	goes_jogging	She_likes_eating_Thai_food	Last_summer_she_donated_bone_marrow	Last_summer_she_donated_bone_marrow	5.14	na	n	a	change	1	1	1	1	Short	0
ID319	p23	23	19	1	17	Laura	is_a_financial_assistant	enjoys_athletics	She_volunteers_to_work_for_one_afternoon_a_week_at_a_local_hospice	Her_favourite_Tv_programme_is_the_Simpsons	She_volunteers_to_work_for_one_afternoon_a_week_at_a_local_hospice	2.55	an	a	n	change	2	1	4	6	Short	5
ID320	p23	23	19	1	12	Lisa	is_an_accountant	plays_lacrosse	She_really_likes_Torchwood	She_regularly_looks_after_the_children_of_a_relative_with_multiple_sclerosis	She_regularly_looks_after_the_children_of_a_relative_with_multiple_sclerosis	2.81	na	n	a	change	6	4	5	4	Short	0
ID321	p23	23	19	1	18	Louise	is_an_insurance_saleswoman	goes_diving_regularly	Last_summer_she_donated_bone_marrow	She_likes_eating_Thai_food	Last_summer_she_donated_bone_marrow	5.14	an	a	n	change	6	4	6	6	Short	2
ID322	p23	23	19	1	11	Olivia	is_a_copy_editor	attends_a_karate_club	Every_year_she_volunteers_to_teach_her_trade_to_mentally_disabled_people_to_help_them_find_employment	She_is_a_fan_of_Heroes	Every_year_she_volunteers_to_teach_her_trade_to_mentally_disabled_people_to_help_them_find_employment	2.84	an	a	n	change	1	1	2	1	Short	0
ID323	p24	24	18	0	17	Amy	is_a_graphic_designer	is_a_keen_hockey_player	Every_weekend_she_helps_to_maintain_a_nature_reserve	The_last_film_she_watched_was_Slumdog_Millionaire	Every_weekend_she_helps_to_maintain_a_nature_reserve	1.78	an	a	n	change	4	2	3	3	Short	1
ID324	p24	24	18	0	13	Antonia	works_in_retail	enjoys_archery	Last_summer_she_donated_bone_marrow	She_never_misses_an_episode_of_Flight_of_theConcords	Last_summer_she_donated_bone_marrow	5.14	an	a	n	change	4	4	3	3	Short	-1
ID325	p24	24	18	0	19	Catherine	is_a_publisher	attends_a_karate_club	The_last_film_she_watched_was_Duplicity	Last_summer_she_ran_a_marathon_to_raise_money_for_charity	Last_summer_she_ran_a_marathon_to_raise_money_for_charity	3.65	na	n	a	change	4	3	4	4	Short	1
ID326	p24	24	18	0	2	Fiona	works_in_graphic_design	goes_diving_regularly	She_regularly_provides_care_for_a_relative_with_alzheimers	She_likes_eating_Thai_food	She_regularly_provides_care_for_a_relative_with_alzheimers	2.11	an	a	n	change	4	4	6	5	Short	1
ID327	p24	24	18	0	10	Gemma	is_an_accountant	enjoys_mountain_biking	Her_favourite_Tv_programme_is_the_Simpsons	She_regularly_looks_after_the_children_of_a_relative_with_multiple_sclerosis	She_regularly_looks_after_the_children_of_a_relative_with_multiple_sclerosis	2.81	na	n	a	change	3	3	2	3	Short	0
ID328	p24	24	18	0	8	Heather	works_in_the_finance_sector	enjoys_athletics	Last_summer_she_ran_a_marathon_to_raise_money_for_charity	The_last_film_she_watched_was_Duplicity	Last_summer_she_ran_a_marathon_to_raise_money_for_charity	3.65	an	a	n	change	3	3	3	3	Short	0
ID329	p24	24	18	0	27	Helen	is_a_medical_writer	goes_cross-country_running	She_regularly_provides_respite_care_for_a_relative_with_cancer	The_last_film_she_watched_was_Surrogate	She_regularly_provides_respite_care_for_a_relative_with_cancer	2.11	an	a	n	change	5	3	6	6	Short	3
ID330	p24	24	18	0	1	Justine	is_a_civil_servant	plays_basketball	The_last_film_she_watched_was_Slumdog_Millionaire	Every_weekend_she_helps_to_maintain_a_nature_reserve	Every_weekend_she_helps_to_maintain_a_nature_reserve	1.78	na	n	a	change	5	5	7	5	Short	0
ID331	p24	24	18	0	18	Katie	works_in_sales	enjoys_skiing	_She_really_likes_Torchwood	She_regularly_records_a_'talking_newspaper'_service_for_blind_and_partially-sighted_people	She_regularly_records_a_'talking_newspaper'_service_for_blind_and_partially-sighted_people	3	na	n	a	change	3	2	5	5	Short	3
ID332	p24	24	18	0	26	Lisa	is_an_insurance_saleswoman	enjoys_swimming	She_regularly_looks_after_the_children_of_a_relative_with_multiple_sclerosis	Her_favourite_Tv_programme_is_the_Simpsons	She_regularly_looks_after_the_children_of_a_relative_with_multiple_sclerosis	2.81	an	a	n	change	2	2	3	3	Short	1
ID333	p24	24	18	0	5	Louise	is_a_financial_assistant	attends_a_kendo_club	She_likes_eating_Thai_food	She_regularly_provides_care_for_a_relative_with_alzheimers	She_regularly_provides_care_for_a_relative_with_alzheimers	2.11	na	n	a	change	4	4	4	4	Short	0
ID334	p24	24	18	0	9	Natalie_	is_a_journalist	loves_to_go_surfing	She_regularly_records_a_'talking_newspaper'_service_for_blind_and_partially-sighted_people	She_really_likes_Torchwood	She_regularly_records_a_'talking_newspaper'_service_for_blind_and_partially-sighted_people	3	an	a	n	change	4	3	4	4	Short	1
ID335	p24	24	18	0	28	Pauline	works_in_insurance	enjoys_playing_table_tennis	The_last_film_she_watched_was_Surrogate	She_regularly_provides_respite_care_for_a_relative_with_cancer	She_regularly_provides_respite_care_for_a_relative_with_cancer	2.11	na	n	a	change	3	3	3	3	Short	0
ID336	p24	24	18	0	16	Tiffany	works_in_human_resources	plays_lacrosse	She_never_misses_an_episode_of_Flight_of_theConcords	Last_summer_she_donated_bone_marrow	Last_summer_she_donated_bone_marrow	5.14	na	n	a	change	4	2	4	3	Short	1
ID337	p25	25	19	0	1	Abbie	is_a_civil_servant	attends_a_ju_jitsu_club	Last_summer_she_sponsored_a_Ugandan_child_to_attend_school	The_last_film_she_watched_was_Surrogate	Last_summer_she_sponsored_a_Ugandan_child_to_attend_school	2.59	an	a	n	change	6	6	6	5	Short	-1
ID338	p25	25	19	0	2	Amy	is_a_copy_editor	attends_a_karate_club	She_regularly_provides_respite_care_for_a_relative_with_cancer	Her_favourite_Tv_programme_is_the_Simpsons	She_regularly_provides_respite_care_for_a_relative_with_cancer	2.11	an	a	n	change	4	5	3	4	Short	-1
ID339	p25	25	19	0	25	Anna	works_in_recruitment	plays_badminton	She_really_likes_Torchwood	She_regularly_records_a_'talking_newspaper'_service_for_blind_and_partially-sighted_people	She_regularly_records_a_'talking_newspaper'_service_for_blind_and_partially-sighted_people	3	na	n	a	change	4	5	4	3	Short	-2
ID340	p25	25	19	0	18	Catherine	works_in_advertising	has_been_doing_judo_for_4_years	The_last_film_she_watched_was_Surrogate	Last_summer_she_sponsored_a_Ugandan_child_to_attend_school	Last_summer_she_sponsored_a_Ugandan_child_to_attend_school	2.59	na	n	a	change	3	3	3	3	Short	0
ID341	p25	25	19	0	13	Ellie	is_a_sales_manager	goes_cross-country_running	She_regularly_provides_care_for_a_relative_with_alzheimers	She_is_a_fan_of_Heroes	She_regularly_provides_care_for_a_relative_with_alzheimers	2.11	an	a	n	change	4	4	3	3	Short	-1
ID342	p25	25	19	0	7	Emma	is_a_medical_writer	enjoys_kite_surfing	She_regularly_records_a_'talking_newspaper'_service_for_blind_and_partially-sighted_people	She_really_likes_Torchwood	She_regularly_records_a_'talking_newspaper'_service_for_blind_and_partially-sighted_people	3	an	a	n	change	5	4	4	3	Short	-1
ID343	p25	25	19	0	9	Gemma	is_a_project_manager	enjoys_playing_table_tennis	Every_week_she_volunteers_to_work_for_one_afternoon_a_week_in_a_charity_shop	The_last_film_she_watched_was_Slumdog_Millionaire	Every_week_she_volunteers_to_work_for_one_afternoon_a_week_in_a_charity_shop	2.16	an	a	n	change	6	5	2	3	Short	-2
ID344	p25	25	19	0	27	Hannah	works_in_sales	plays_for_her_local_cricket_club	She_loves_watching_NCIS	Last_year_she_volunteered_to_work_at_a_homeless_shelter	Last_year_she_volunteered_to_work_at_a_homeless_shelter	2.64	na	n	a	change	2	2	3	2	Short	0
ID345	p25	25	19	0	26	Heather	works_in_retail	plays_basketball	She_loves_her_Kindle	Every_year_she_volunteers_to_teach_her_trade_to_mentally_disabled_people_to_help_them_find_employment	Every_year_she_volunteers_to_teach_her_trade_to_mentally_disabled_people_to_help_them_find_employment	2.84	na	n	a	change	1	1	2	2	Short	1
ID346	p25	25	19	0	4	Katie	is_a_graphic_designer	enjoys_archery	Last_year_she_volunteered_to_work_at_a_homeless_shelter	She_loves_watching_NCIS	Last_year_she_volunteered_to_work_at_a_homeless_shelter	2.64	an	a	n	change	6	5	3	3	Short	-2
ID347	p25	25	19	0	8	Laura	is_a_procurement_manager	enjoys_mountain_biking	Every_year_she_volunteers_to_teach_her_trade_to_mentally_disabled_people_to_help_them_find_employment	She_loves_her_Kindle	Every_year_she_volunteers_to_teach_her_trade_to_mentally_disabled_people_to_help_them_find_employment	2.84	an	a	n	change	3	3	2	2	Short	-1
ID348	p25	25	19	0	23	Lisa	works_in_insurance	is_a_keen_rock_climber	Her_favourite_Tv_programme_is_the_Simpsons	She_regularly_provides_respite_care_for_a_relative_with_cancer	She_regularly_provides_respite_care_for_a_relative_with_cancer	2.11	na	n	a	change	3	4	2	2	Short	-2
ID349	p25	25	19	0	22	Louise	works_in_human_resources	is_a_keen_hockey_player	She_is_a_fan_of_Heroes	She_regularly_provides_care_for_a_relative_with_alzheimers	She_regularly_provides_care_for_a_relative_with_alzheimers	2.11	na	n	a	change	4	4	2	2	Short	-2
ID350	p25	25	19	0	15	Tiffany	is_an_advertising_agent	goes_hiking_as_often_as_possible	The_last_film_she_watched_was_Slumdog_Millionaire	Every_week_she_volunteers_to_work_for_one_afternoon_a_week_in_a_charity_shop	Every_week_she_volunteers_to_work_for_one_afternoon_a_week_in_a_charity_shop	2.16	na	n	a	change	6	6	4	3	Short	-3
ID351	p26	26	18	0	1	Abbie	is_a_civil_servant	goes_rowing	She_regularly_records_a_'talking_newspaper'_service_for_blind_and_partially-sighted_people	She_like_listening_to_R&B	She_regularly_records_a_'talking_newspaper'_service_for_blind_and_partially-sighted_people	3	an	a	n	change	3	3	2	3	Short	0
ID352	p26	26	18	0	7	Amy	is_a_medical_writer	enjoys_kite_surfing	Last_year_she_volunteered_to_work_at_a_homeless_shelter	She_never_misses_an_episode_of_Flight_of_theConcords	Last_year_she_volunteered_to_work_at_a_homeless_shelter	2.64	an	a	n	change	3	3	3	4	Short	1
ID353	p26	26	18	0	2	Ashley	is_a_copy_editor	goes_hiking_as_often_as_possible	Every_week_she_volunteers_to_work_for_one_afternoon_a_week_in_a_charity_shop	She_loves_watching_NCIS	Every_week_she_volunteers_to_work_for_one_afternoon_a_week_in_a_charity_shop	2.16	an	a	n	change	3	3	3	4	Short	1
ID354	p26	26	18	0	19	Beth	works_in_consultantcy	has_been_kickboxing_for_18_months	She_likes_listening_to_bhangra	She_volunteers_to_work_for_one_afternoon_a_week_at_a_local_hospice	She_volunteers_to_work_for_one_afternoon_a_week_at_a_local_hospice	2.55	na	n	a	change	5	7	7	6	Short	-1
ID355	p26	26	18	0	4	Charlotte	is_a_graphic_designer	attends_a_karate_club	Last_summer_she_donated_bone_marrow	She_really_likes_Torchwood	Last_summer_she_donated_bone_marrow	5.14	an	a	n	change	4	5	5	5	Short	0
ID356	p26	26	18	0	12	Fiona	is_a_retail_manager	is_a_keen_hockey_player	The_last_film_she_watched_was_Slumdog_Millionaire	She_regularly_provides_respite_care_for_a_relative_with_cancer	She_regularly_provides_respite_care_for_a_relative_with_cancer	2.11	na	n	a	change	6	8	3	4	Short	-4
ID357	p26	26	18	0	14	Gemma	is_an_accountant	enjoys_playing_tennis	She_regularly_provides_respite_care_for_a_relative_with_cancer	The_last_film_she_watched_was_Slumdog_Millionaire	She_regularly_provides_respite_care_for_a_relative_with_cancer	2.11	an	a	n	change	6	5	7	6	Short	1
ID358	p26	26	18	0	15	Heather	is_an_advertising_agent	enjoys_skiing	She_likes_eating_Thai_food	Every_weekend_she_helps_to_maintain_a_nature_reserve	Every_weekend_she_helps_to_maintain_a_nature_reserve	1.78	na	n	a	change	4	6	2	3	Short	-3
ID359	p26	26	18	0	8	Helen	is_a_procurement_manager	enjoys_mountain_biking	She_like_listening_to_R&B	She_regularly_records_a_'talking_newspaper'_service_for_blind_and_partially-sighted_people	She_regularly_records_a_'talking_newspaper'_service_for_blind_and_partially-sighted_people	3	na	n	a	change	8	7	3	4	Short	-3
ID360	p26	26	18	0	9	Jo	is_a_project_manager	enjoys_athletics	She_loves_watching_NCIS	Every_week_she_volunteers_to_work_for_one_afternoon_a_week_in_a_charity_shop	Every_week_she_volunteers_to_work_for_one_afternoon_a_week_in_a_charity_shop	2.16	na	n	a	change	4	5	3	4	Short	-1
ID361	p26	26	18	0	10	Katie	is_a_publisher	attends_a_kendo_club	She_really_likes_Torchwood	Last_summer_she_donated_bone_marrow	Last_summer_she_donated_bone_marrow	5.14	na	n	a	change	5	6	6	7	Short	1
ID362	p26	26	18	0	27	Louise	works_in_sales	plays_badminton	_She_never_misses_an_episode_of_Flight_of_theConcords	Last_year_she_volunteered_to_work_at_a_homeless_shelter	Last_year_she_volunteered_to_work_at_a_homeless_shelter	2.64	na	n	a	change	3	3	2	3	Short	0
ID363	p26	26	18	0	25	Natalie_	works_in_recruitment	plays_lacrosse	Every_weekend_she_helps_to_maintain_a_nature_reserve	She_likes_eating_Thai_food	Every_weekend_she_helps_to_maintain_a_nature_reserve	1.78	an	a	n	change	5	5	3	4	Short	-1
ID364	p26	26	18	0	17	Tiffany	works_in_a_bank	has_been_fencing_for_2_years	She_volunteers_to_work_for_one_afternoon_a_week_at_a_local_hospice	She_likes_listening_to_bhangra	She_volunteers_to_work_for_one_afternoon_a_week_at_a_local_hospice	2.55	an	a	n	change	7	7	4	5	Short	-2
ID365	p27	27	19	0	28	Anna	is_a_recruitment_officer	has_been_kickboxing_for_18_months	She_really_likes_Torchwood	Last_summer_she_ran_a_marathon_to_raise_money_for_charity	Last_summer_she_ran_a_marathon_to_raise_money_for_charity	3.65	na	n	a	change	2	4	1	2	Short	-2
ID366	p27	27	19	0	3	Antonia	is_a_publisher	loves_to_go_surfing	Last_summer_she_ran_a_marathon_to_raise_money_for_charity	She_really_likes_Torchwood	Last_summer_she_ran_a_marathon_to_raise_money_for_charity	3.65	an	a	n	change	4	4	5	4	Short	0
ID367	p27	27	19	0	14	Ashley	is_a_copy_editor	goes_diving_regularly	She_likes_Indian_food	Every_year_she_volunteers_to_teach_her_trade_to_mentally_disabled_people_to_help_them_find_employment	Every_year_she_volunteers_to_teach_her_trade_to_mentally_disabled_people_to_help_them_find_employment	2.84	na	n	a	change	2	2	2	2	Short	0
ID368	p27	27	19	0	7	Beth	is_a_journalist	goes_jogging	Last_year_she_organised_a_charity_raffle_to_buy_medical_equipment_for_a_local_hospital	The_last_film_she_watched_was_Slumdog_Millionaire	Last_year_she_organised_a_charity_raffle_to_buy_medical_equipment_for_a_local_hospital	2.06	an	a	n	change	4	3	7	7	Short	4
ID369	p27	27	19	0	17	Ellen	works_in_advertising	attends_a_ju_jitsu_club	She_loves_her_Kindle	She_regularly_provides_respite_care_for_a_relative_with_cancer	She_regularly_provides_respite_care_for_a_relative_with_cancer	2.11	na	n	a	change	5	6	2	4	Short	-2
ID370	p27	27	19	0	19	Fiona	is_an_insurance_saleswoman	attends_a_karate_club	She_likes_listening_to_bhangra	Every_weekend_she_helps_to_maintain_a_nature_reserve	Every_weekend_she_helps_to_maintain_a_nature_reserve	1.78	na	n	a	change	1	1	1	1	Short	0
ID371	p27	27	19	0	2	Jo	is_a_project_manager	enjoys_mountain_biking	She_like_listening_to_R&B	Every_week_she_volunteers_to_work_for_one_afternoon_a_week_in_a_charity_shop	Every_week_she_volunteers_to_work_for_one_afternoon_a_week_in_a_charity_shop	2.16	na	n	a	change	3	5	3	5	Short	0
ID372	p27	27	19	0	18	Justine	works_in_retail	enjoys_swimming	The_last_film_she_watched_was_Slumdog_Millionaire	Last_year_she_organised_a_charity_raffle_to_buy_medical_equipment_for_a_local_hospital	Last_year_she_organised_a_charity_raffle_to_buy_medical_equipment_for_a_local_hospital	2.06	na	n	a	change	3	4	5	4	Short	0
ID373	p27	27	19	0	5	Katie	works_in_sales	enjoys_playing_tennis	Every_week_she_volunteers_to_work_for_one_afternoon_a_week_in_a_charity_shop	She_like_listening_to_R&B	Every_week_she_volunteers_to_work_for_one_afternoon_a_week_in_a_charity_shop	2.16	an	a	n	change	4	3	3	4	Short	1
ID374	p27	27	19	0	15	Lisa	is_a_medical_writer	enjoys_skiing	Every_year_she_volunteers_to_teach_her_trade_to_mentally_disabled_people_to_help_them_find_employment	She_likes_Indian_food	Every_year_she_volunteers_to_teach_her_trade_to_mentally_disabled_people_to_help_them_find_employment	2.84	an	a	n	change	3	3	2	3	Short	0
ID375	p27	27	19	0	10	Louise	works_in_development	goes_cross-country_running	The_last_film_she_watched_was_District_nine	She_regularly_records_a_'talking_newspaper'_service_for_blind_and_partially-sighted_people	She_regularly_records_a_'talking_newspaper'_service_for_blind_and_partially-sighted_people	3	na	n	a	change	5	5	5	6	Short	1
ID376	p27	27	19	0	23	Natalie_	works_in_project_management	plays_basketball	She_regularly_provides_respite_care_for_a_relative_with_cancer	She_loves_her_Kindle	She_regularly_provides_respite_care_for_a_relative_with_cancer	2.11	an	a	n	change	4	4	6	7	Short	3
ID377	p27	27	19	0	16	Olivia	works_in_the_finance_sector	enjoys_playing_table_tennis	Every_weekend_she_helps_to_maintain_a_nature_reserve	She_likes_listening_to_bhangra	Every_weekend_she_helps_to_maintain_a_nature_reserve	1.78	an	a	n	change	4	4	4	5	Short	1
ID378	p27	27	19	0	1	Pauline	is_a_graphic_designer	plays_lacrosse	She_regularly_records_a_'talking_newspaper'_service_for_blind_and_partially-sighted_people	The_last_film_she_watched_was_District_nine	She_regularly_records_a_'talking_newspaper'_service_for_blind_and_partially-sighted_people	3	an	a	n	change	2	2	2	2	Short	0
ID379	p28	28	19	0	1	Alex	works_in_sales	enjoys_skiing	She_regularly_looks_after_the_children_of_an_aunt_who_is_paralyzed	The_last_film_she_watched_was_Slumdog_Millionaire	She_regularly_looks_after_the_children_of_an_aunt_who_is_paralyzed	2.81	an	a	n	change	2	1	2	3	Short	2
ID380	p28	28	19	0	23	Amy	is_an_insurance_saleswoman	plays_lacrosse	Last_summer_she_sponsored_a_Ugandan_child_to_attend_school	She_never_misses_an_episode_of_Flight_of_theConcords	Last_summer_she_sponsored_a_Ugandan_child_to_attend_school	2.59	an	a	n	change	5	4	2	2	Short	-2
ID381	p28	28	19	0	8	Anna	works_in_the_finance_sector	is_a_keen_hockey_player	Every_week_she_volunteers_to_work_for_one_afternoon_a_week_in_a_charity_shop	She_likes_eating_Thai_food	Every_week_she_volunteers_to_work_for_one_afternoon_a_week_in_a_charity_shop	2.16	an	a	n	change	6	5	3	4	Short	-1
ID382	p28	28	19	0	24	Antonia	is_a_sales_manager	goes_jogging	She_regularly_records_a_'talking_newspaper'_service_for_blind_and_partially-sighted_people	She_like_listening_to_R&B	She_regularly_records_a_'talking_newspaper'_service_for_blind_and_partially-sighted_people	3	an	a	n	change	4	3	2	3	Short	0
ID383	p28	28	19	0	25	Ashley	works_in_consultantcy	attends_a_karate_club	She_likes_eating_Thai_food	Every_week_she_volunteers_to_work_for_one_afternoon_a_week_in_a_charity_shop	Every_week_she_volunteers_to_work_for_one_afternoon_a_week_in_a_charity_shop	2.16	na	n	a	change	5	4	2	3	Short	-1
ID384	p28	28	19	0	17	Beth	is_a_copy_editor	has_been_kickboxing_for_18_months	She_likes_Indian_food	She_regularly_provides_respite_care_for_a_relative_with_cancer	She_regularly_provides_respite_care_for_a_relative_with_cancer	2.11	na	n	a	change	3	3	2	3	Short	0
ID385	p28	28	19	0	2	Catherine	works_in_human_resources	goes_diving_regularly	The_last_film_she_watched_was_Slumdog_Millionaire	She_regularly_looks_after_the_children_of_an_aunt_who_is_paralyzed	She_regularly_looks_after_the_children_of_an_aunt_who_is_paralyzed	2.81	na	n	a	change	4	3	3	4	Short	1
ID386	p28	28	19	0	26	Emma	works_in_development	enjoys_playing_tennis	She_like_listening_to_R&B	She_regularly_records_a_'talking_newspaper'_service_for_blind_and_partially-sighted_people	She_regularly_records_a_'talking_newspaper'_service_for_blind_and_partially-sighted_people	3	na	n	a	change	3	2	3	4	Short	2
ID387	p28	28	19	0	5	Fiona	is_a_human_resources_manager	enjoys_swimming	Every_year_she_volunteers_to_teach_her_trade_to_mentally_disabled_people_to_help_them_find_employment	She_loves_watching_NCIS	Every_year_she_volunteers_to_teach_her_trade_to_mentally_disabled_people_to_help_them_find_employment	2.84	an	a	n	change	4	2	3	4	Short	2
ID388	p28	28	19	0	4	Hannah	works_in_retail	has_been_doing_judo_for_4_years	She_volunteers_to_work_for_one_afternoon_a_week_at_a_local_hospice	She_really_likes_Torchwood	She_volunteers_to_work_for_one_afternoon_a_week_at_a_local_hospice	2.55	an	a	n	change	3	2	1	2	Short	0
ID389	p28	28	19	0	27	Jo	works_in_advertising	enjoys_archery	She_never_misses_an_episode_of_Flight_of_theConcords	Last_summer_she_sponsored_a_Ugandan_child_to_attend_school	Last_summer_she_sponsored_a_Ugandan_child_to_attend_school	2.59	na	n	a	change	1	3	3	4	Short	1
ID390	p28	28	19	0	10	Louise	is_an_accountant	goes_cross-country_running	She_really_likes_Torchwood	She_volunteers_to_work_for_one_afternoon_a_week_at_a_local_hospice	She_volunteers_to_work_for_one_afternoon_a_week_at_a_local_hospice	2.55	na	n	a	change	5	3	2	3	Short	0
ID391	p28	28	19	0	9	Olivia	works_in_project_management	plays_for_her_local_cricket_club	She_regularly_provides_respite_care_for_a_relative_with_cancer	She_likes_Indian_food	She_regularly_provides_respite_care_for_a_relative_with_cancer	2.11	an	a	n	change	2	2	2	3	Short	1
ID392	p28	28	19	0	15	Pauline	is_an_advertising_agent	enjoys_playing_table_tennis	She_loves_watching_NCIS	Every_year_she_volunteers_to_teach_her_trade_to_mentally_disabled_people_to_help_them_find_employment	Every_year_she_volunteers_to_teach_her_trade_to_mentally_disabled_people_to_help_them_find_employment	2.84	na	n	a	change	3	2	2	3	Short	1
ID393	p29	29	19	0	19	Alex	is_a_recruitment_officer	has_been_kickboxing_for_18_months	She_regularly_looks_after_the_children_of_a_relative_with_multiple_sclerosis	She_really_likes_Torchwood	She_regularly_looks_after_the_children_of_a_relative_with_multiple_sclerosis	2.81	an	a	n	change	4	3	3	3	Short	0
ID394	p29	29	19	0	24	Amy	works_in_graphic_design	goes_hiking_as_often_as_possible	_She_loves_her_Kindle	Last_summer_she_ran_a_marathon_to_raise_money_for_charity	Last_summer_she_ran_a_marathon_to_raise_money_for_charity	3.65	na	n	a	change	4	5	6	5	Short	0
ID395	p29	29	19	0	2	Anna	is_a_graphic_designer	has_regular_squash_games	Her_favourite_Tv_programme_is_the_Simpsons	She_volunteers_to_work_for_one_afternoon_a_week_at_a_local_hospice	She_volunteers_to_work_for_one_afternoon_a_week_at_a_local_hospice	2.55	na	n	a	change	2	2	4	3	Short	1
ID396	p29	29	19	0	10	Charlotte	works_in_project_management	has_been_doing_judo_for_4_years	She_likes_Indian_food	Last_year_she_volunteered_to_work_at_a_homeless_shelter	Last_year_she_volunteered_to_work_at_a_homeless_shelter	2.64	na	n	a	change	6	6	7	6	Short	0
ID397	p29	29	19	0	26	Ellen	is_a_civil_servant	enjoys_skiing	Last_year_she_volunteered_to_work_at_a_homeless_shelter	She_likes_Indian_food	Last_year_she_volunteered_to_work_at_a_homeless_shelter	2.64	an	a	n	change	7	5	5	5	Short	0
ID398	p29	29	19	0	25	Emma	works_in_human_resources	goes_cross-country_running	She_is_a_fan_of_Heroes	Every_year_she_volunteers_to_teach_her_trade_to_mentally_disabled_people_to_help_them_find_employment	Every_year_she_volunteers_to_teach_her_trade_to_mentally_disabled_people_to_help_them_find_employment	2.84	na	n	a	change	3	3	6	4	Short	1
ID399	p29	29	19	0	14	Gemma	works_in_development	is_a_keen_hockey_player	Last_summer_she_ran_a_marathon_to_raise_money_for_charity	_She_loves_her_Kindle	Last_summer_she_ran_a_marathon_to_raise_money_for_charity	3.65	an	a	n	change	4	3	4	4	Short	1
ID400	p29	29	19	0	15	Helen	works_in_a_bank	enjoys_archery	She_regularly_records_a_'talking_newspaper'_service_for_blind_and_partially-sighted_people	The_last_film_she_watched_was_Duplicity	She_regularly_records_a_'talking_newspaper'_service_for_blind_and_partially-sighted_people	3	an	a	n	change	4	7	6	6	Short	-1
ID401	p29	29	19	0	22	Jo	is_a_journalist	enjoys_mountain_biking	The_last_film_she_watched_was_Duplicity	She_regularly_records_a_'talking_newspaper'_service_for_blind_and_partially-sighted_people	She_regularly_records_a_'talking_newspaper'_service_for_blind_and_partially-sighted_people	3	na	n	a	change	4	5	6	5	Short	0
ID402	p29	29	19	0	7	Katie	is_a_project_manager	goes_jogging	She_likes_eating_Thai_food	Last_summer_she_donated_bone_marrow	Last_summer_she_donated_bone_marrow	5.14	na	n	a	change	5	3	4	3	Short	0
ID403	p29	29	19	0	17	Laura	is_a_financial_assistant	enjoys_athletics	She_volunteers_to_work_for_one_afternoon_a_week_at_a_local_hospice	Her_favourite_Tv_programme_is_the_Simpsons	She_volunteers_to_work_for_one_afternoon_a_week_at_a_local_hospice	2.55	an	a	n	change	4	4	4	4	Short	0
ID404	p29	29	19	0	12	Lisa	is_an_accountant	plays_lacrosse	She_really_likes_Torchwood	She_regularly_looks_after_the_children_of_a_relative_with_multiple_sclerosis	She_regularly_looks_after_the_children_of_a_relative_with_multiple_sclerosis	2.81	na	n	a	change	3	3	6	5	Short	2
ID405	p29	29	19	0	18	Louise	is_an_insurance_saleswoman	goes_diving_regularly	Last_summer_she_donated_bone_marrow	She_likes_eating_Thai_food	Last_summer_she_donated_bone_marrow	5.14	an	a	n	change	6	4	5	4	Short	0
ID406	p29	29	19	0	11	Olivia	is_a_copy_editor	attends_a_karate_club	Every_year_she_volunteers_to_teach_her_trade_to_mentally_disabled_people_to_help_them_find_employment	She_is_a_fan_of_Heroes	Every_year_she_volunteers_to_teach_her_trade_to_mentally_disabled_people_to_help_them_find_employment	2.84	an	a	n	change	6	2	2	2	Short	0
ID407	p30	30	22	0	17	Amy	is_a_graphic_designer	is_a_keen_hockey_player	Every_weekend_she_helps_to_maintain_a_nature_reserve	The_last_film_she_watched_was_Slumdog_Millionaire	Every_weekend_she_helps_to_maintain_a_nature_reserve	1.78	an	a	n	change	6	4	4	3	Short	-1
ID408	p30	30	22	0	13	Antonia	works_in_retail	enjoys_archery	Last_summer_she_donated_bone_marrow	She_never_misses_an_episode_of_Flight_of_theConcords	Last_summer_she_donated_bone_marrow	5.14	an	a	n	change	4	4	5	5	Short	1
ID409	p30	30	22	0	19	Catherine	is_a_publisher	attends_a_karate_club	The_last_film_she_watched_was_Duplicity	Last_summer_she_ran_a_marathon_to_raise_money_for_charity	Last_summer_she_ran_a_marathon_to_raise_money_for_charity	3.65	na	n	a	change	5	5	6	5	Short	0
ID410	p30	30	22	0	2	Fiona	works_in_graphic_design	goes_diving_regularly	She_regularly_provides_care_for_a_relative_with_alzheimers	She_likes_eating_Thai_food	She_regularly_provides_care_for_a_relative_with_alzheimers	2.11	an	a	n	change	6	5	7	6	Short	1
ID411	p30	30	22	0	10	Gemma	is_an_accountant	enjoys_mountain_biking	Her_favourite_Tv_programme_is_the_Simpsons	She_regularly_looks_after_the_children_of_a_relative_with_multiple_sclerosis	She_regularly_looks_after_the_children_of_a_relative_with_multiple_sclerosis	2.81	na	n	a	change	4	4	3	3	Short	-1
ID412	p30	30	22	0	8	Heather	works_in_the_finance_sector	enjoys_athletics	Last_summer_she_ran_a_marathon_to_raise_money_for_charity	The_last_film_she_watched_was_Duplicity	Last_summer_she_ran_a_marathon_to_raise_money_for_charity	3.65	an	a	n	change	5	5	3	3	Short	-2
ID413	p30	30	22	0	27	Helen	is_a_medical_writer	goes_cross-country_running	She_regularly_provides_respite_care_for_a_relative_with_cancer	The_last_film_she_watched_was_Surrogate	She_regularly_provides_respite_care_for_a_relative_with_cancer	2.11	an	a	n	change	4	5	6	5	Short	0
ID414	p30	30	22	0	1	Justine	is_a_civil_servant	plays_basketball	The_last_film_she_watched_was_Slumdog_Millionaire	Every_weekend_she_helps_to_maintain_a_nature_reserve	Every_weekend_she_helps_to_maintain_a_nature_reserve	1.78	na	n	a	change	6	7	6	7	Short	0
ID415	p30	30	22	0	18	Katie	works_in_sales	enjoys_skiing	_She_really_likes_Torchwood	She_regularly_records_a_'talking_newspaper'_service_for_blind_and_partially-sighted_people	She_regularly_records_a_'talking_newspaper'_service_for_blind_and_partially-sighted_people	3	na	n	a	change	4	6	7	6	Short	0
ID416	p30	30	22	0	26	Lisa	is_an_insurance_saleswoman	enjoys_swimming	She_regularly_looks_after_the_children_of_a_relative_with_multiple_sclerosis	Her_favourite_Tv_programme_is_the_Simpsons	She_regularly_looks_after_the_children_of_a_relative_with_multiple_sclerosis	2.81	an	a	n	change	4	3	3	4	Short	1
ID417	p30	30	22	0	5	Louise	is_a_financial_assistant	attends_a_kendo_club	She_likes_eating_Thai_food	She_regularly_provides_care_for_a_relative_with_alzheimers	She_regularly_provides_care_for_a_relative_with_alzheimers	2.11	na	n	a	change	5	7	8	8	Short	1
ID418	p30	30	22	0	9	Natalie_	is_a_journalist	loves_to_go_surfing	She_regularly_records_a_'talking_newspaper'_service_for_blind_and_partially-sighted_people	She_really_likes_Torchwood	She_regularly_records_a_'talking_newspaper'_service_for_blind_and_partially-sighted_people	3	an	a	n	change	4	5	3	2	Short	-3
ID419	p30	30	22	0	28	Pauline	works_in_insurance	enjoys_playing_table_tennis	The_last_film_she_watched_was_Surrogate	She_regularly_provides_respite_care_for_a_relative_with_cancer	She_regularly_provides_respite_care_for_a_relative_with_cancer	2.11	na	n	a	change	4	5	3	4	Short	-1
ID420	p30	30	22	0	16	Tiffany	works_in_human_resources	plays_lacrosse	She_never_misses_an_episode_of_Flight_of_theConcords	Last_summer_she_donated_bone_marrow	Last_summer_she_donated_bone_marrow	5.14	na	n	a	change	5	4	4	3	Short	-1
ID421	p31	31	20	0	1	Abbie	is_a_civil_servant	attends_a_ju_jitsu_club	Last_summer_she_sponsored_a_Ugandan_child_to_attend_school	The_last_film_she_watched_was_Surrogate	Last_summer_she_sponsored_a_Ugandan_child_to_attend_school	2.59	an	a	n	change	4	4	4	3	Short	-1
ID422	p31	31	20	0	2	Amy	is_a_copy_editor	attends_a_karate_club	She_regularly_provides_respite_care_for_a_relative_with_cancer	Her_favourite_Tv_programme_is_the_Simpsons	She_regularly_provides_respite_care_for_a_relative_with_cancer	2.11	an	a	n	change	5	5	6	5	Short	0
ID423	p31	31	20	0	25	Anna	works_in_recruitment	plays_badminton	She_really_likes_Torchwood	She_regularly_records_a_'talking_newspaper'_service_for_blind_and_partially-sighted_people	She_regularly_records_a_'talking_newspaper'_service_for_blind_and_partially-sighted_people	3	na	n	a	change	4	5	3	4	Short	-1
ID424	p31	31	20	0	18	Catherine	works_in_advertising	has_been_doing_judo_for_4_years	The_last_film_she_watched_was_Surrogate	Last_summer_she_sponsored_a_Ugandan_child_to_attend_school	Last_summer_she_sponsored_a_Ugandan_child_to_attend_school	2.59	na	n	a	change	3	4	2	3	Short	-1
ID425	p31	31	20	0	13	Ellie	is_a_sales_manager	goes_cross-country_running	She_regularly_provides_care_for_a_relative_with_alzheimers	She_is_a_fan_of_Heroes	She_regularly_provides_care_for_a_relative_with_alzheimers	2.11	an	a	n	change	5	3	6	5	Short	2
ID426	p31	31	20	0	7	Emma	is_a_medical_writer	enjoys_kite_surfing	She_regularly_records_a_'talking_newspaper'_service_for_blind_and_partially-sighted_people	She_really_likes_Torchwood	She_regularly_records_a_'talking_newspaper'_service_for_blind_and_partially-sighted_people	3	an	a	n	change	5	3	2	3	Short	0
ID427	p31	31	20	0	9	Gemma	is_a_project_manager	enjoys_playing_table_tennis	Every_week_she_volunteers_to_work_for_one_afternoon_a_week_in_a_charity_shop	The_last_film_she_watched_was_Slumdog_Millionaire	Every_week_she_volunteers_to_work_for_one_afternoon_a_week_in_a_charity_shop	2.16	an	a	n	change	6	7	6	4	Short	-3
ID428	p31	31	20	0	27	Hannah	works_in_sales	plays_for_her_local_cricket_club	She_loves_watching_NCIS	Last_year_she_volunteered_to_work_at_a_homeless_shelter	Last_year_she_volunteered_to_work_at_a_homeless_shelter	2.64	na	n	a	change	2	2	2	3	Short	1
ID429	p31	31	20	0	26	Heather	works_in_retail	plays_basketball	She_loves_her_Kindle	Every_year_she_volunteers_to_teach_her_trade_to_mentally_disabled_people_to_help_them_find_employment	Every_year_she_volunteers_to_teach_her_trade_to_mentally_disabled_people_to_help_them_find_employment	2.84	na	n	a	change	3	2	1	1	Short	-1
ID430	p31	31	20	0	4	Katie	is_a_graphic_designer	enjoys_archery	Last_year_she_volunteered_to_work_at_a_homeless_shelter	She_loves_watching_NCIS	Last_year_she_volunteered_to_work_at_a_homeless_shelter	2.64	an	a	n	change	6	7	8	6	Short	-1
ID431	p31	31	20	0	8	Laura	is_a_procurement_manager	enjoys_mountain_biking	Every_year_she_volunteers_to_teach_her_trade_to_mentally_disabled_people_to_help_them_find_employment	She_loves_her_Kindle	Every_year_she_volunteers_to_teach_her_trade_to_mentally_disabled_people_to_help_them_find_employment	2.84	an	a	n	change	4	3	5	3	Short	0
ID432	p31	31	20	0	23	Lisa	works_in_insurance	is_a_keen_rock_climber	Her_favourite_Tv_programme_is_the_Simpsons	She_regularly_provides_respite_care_for_a_relative_with_cancer	She_regularly_provides_respite_care_for_a_relative_with_cancer	2.11	na	n	a	change	7	4	4	2	Short	-2
ID433	p31	31	20	0	22	Louise	works_in_human_resources	is_a_keen_hockey_player	She_is_a_fan_of_Heroes	She_regularly_provides_care_for_a_relative_with_alzheimers	She_regularly_provides_care_for_a_relative_with_alzheimers	2.11	na	n	a	change	2	3	4	3	Short	0
ID434	p31	31	20	0	15	Tiffany	is_an_advertising_agent	goes_hiking_as_often_as_possible	The_last_film_she_watched_was_Slumdog_Millionaire	Every_week_she_volunteers_to_work_for_one_afternoon_a_week_in_a_charity_shop	Every_week_she_volunteers_to_work_for_one_afternoon_a_week_in_a_charity_shop	2.16	na	n	a	change	7	7	6	4	Short	-3
ID435	p32	32	19	0	1	Abbie	is_a_civil_servant	goes_rowing	She_regularly_records_a_'talking_newspaper'_service_for_blind_and_partially-sighted_people	She_like_listening_to_R&B	She_regularly_records_a_'talking_newspaper'_service_for_blind_and_partially-sighted_people	3	an	a	n	change	3	4	3	3	Short	-1
ID436	p32	32	19	0	7	Amy	is_a_medical_writer	enjoys_kite_surfing	Last_year_she_volunteered_to_work_at_a_homeless_shelter	She_never_misses_an_episode_of_Flight_of_theConcords	Last_year_she_volunteered_to_work_at_a_homeless_shelter	2.64	an	a	n	change	4	4	3	4	Short	0
ID437	p32	32	19	0	2	Ashley	is_a_copy_editor	goes_hiking_as_often_as_possible	Every_week_she_volunteers_to_work_for_one_afternoon_a_week_in_a_charity_shop	She_loves_watching_NCIS	Every_week_she_volunteers_to_work_for_one_afternoon_a_week_in_a_charity_shop	2.16	an	a	n	change	3	4	4	4	Short	0
ID438	p32	32	19	0	19	Beth	works_in_consultantcy	has_been_kickboxing_for_18_months	She_likes_listening_to_bhangra	She_volunteers_to_work_for_one_afternoon_a_week_at_a_local_hospice	She_volunteers_to_work_for_one_afternoon_a_week_at_a_local_hospice	2.55	na	n	a	change	6	6	7	7	Short	1
ID439	p32	32	19	0	4	Charlotte	is_a_graphic_designer	attends_a_karate_club	Last_summer_she_donated_bone_marrow	She_really_likes_Torchwood	Last_summer_she_donated_bone_marrow	5.14	an	a	n	change	6	5	5	5	Short	0
ID440	p32	32	19	0	12	Fiona	is_a_retail_manager	is_a_keen_hockey_player	The_last_film_she_watched_was_Slumdog_Millionaire	She_regularly_provides_respite_care_for_a_relative_with_cancer	She_regularly_provides_respite_care_for_a_relative_with_cancer	2.11	na	n	a	change	5	6	6	7	Short	1
ID441	p32	32	19	0	14	Gemma	is_an_accountant	enjoys_playing_tennis	She_regularly_provides_respite_care_for_a_relative_with_cancer	The_last_film_she_watched_was_Slumdog_Millionaire	She_regularly_provides_respite_care_for_a_relative_with_cancer	2.11	an	a	n	change	6	6	6	7	Short	1
ID442	p32	32	19	0	15	Heather	is_an_advertising_agent	enjoys_skiing	She_likes_eating_Thai_food	Every_weekend_she_helps_to_maintain_a_nature_reserve	Every_weekend_she_helps_to_maintain_a_nature_reserve	1.78	na	n	a	change	5	5	5	5	Short	0
ID443	p32	32	19	0	8	Helen	is_a_procurement_manager	enjoys_mountain_biking	She_like_listening_to_R&B	She_regularly_records_a_'talking_newspaper'_service_for_blind_and_partially-sighted_people	She_regularly_records_a_'talking_newspaper'_service_for_blind_and_partially-sighted_people	3	na	n	a	change	4	5	4	5	Short	0
ID444	p32	32	19	0	9	Jo	is_a_project_manager	enjoys_athletics	She_loves_watching_NCIS	Every_week_she_volunteers_to_work_for_one_afternoon_a_week_in_a_charity_shop	Every_week_she_volunteers_to_work_for_one_afternoon_a_week_in_a_charity_shop	2.16	na	n	a	change	3	4	5	5	Short	1
ID445	p32	32	19	0	10	Katie	is_a_publisher	attends_a_kendo_club	She_really_likes_Torchwood	Last_summer_she_donated_bone_marrow	Last_summer_she_donated_bone_marrow	5.14	na	n	a	change	4	4	5	6	Short	2
ID446	p32	32	19	0	27	Louise	works_in_sales	plays_badminton	_She_never_misses_an_episode_of_Flight_of_theConcords	Last_year_she_volunteered_to_work_at_a_homeless_shelter	Last_year_she_volunteered_to_work_at_a_homeless_shelter	2.64	na	n	a	change	4	4	5	5	Short	1
ID447	p32	32	19	0	25	Natalie_	works_in_recruitment	plays_lacrosse	Every_weekend_she_helps_to_maintain_a_nature_reserve	She_likes_eating_Thai_food	Every_weekend_she_helps_to_maintain_a_nature_reserve	1.78	an	a	n	change	5	4	4	4	Short	0
ID448	p32	32	19	0	17	Tiffany	works_in_a_bank	has_been_fencing_for_2_years	She_volunteers_to_work_for_one_afternoon_a_week_at_a_local_hospice	She_likes_listening_to_bhangra	She_volunteers_to_work_for_one_afternoon_a_week_at_a_local_hospice	2.55	an	a	n	change	4	4	4	5	Short	1
ID449	p33	33	19	0	28	Anna	is_a_recruitment_officer	has_been_kickboxing_for_18_months	She_really_likes_Torchwood	Last_summer_she_ran_a_marathon_to_raise_money_for_charity	Last_summer_she_ran_a_marathon_to_raise_money_for_charity	3.65	na	n	a	change	3	3	3	2	Short	-1
ID450	p33	33	19	0	3	Antonia	is_a_publisher	loves_to_go_surfing	Last_summer_she_ran_a_marathon_to_raise_money_for_charity	She_really_likes_Torchwood	Last_summer_she_ran_a_marathon_to_raise_money_for_charity	3.65	an	a	n	change	5	4	3	2	Short	-2
ID451	p33	33	19	0	14	Ashley	is_a_copy_editor	goes_diving_regularly	She_likes_Indian_food	Every_year_she_volunteers_to_teach_her_trade_to_mentally_disabled_people_to_help_them_find_employment	Every_year_she_volunteers_to_teach_her_trade_to_mentally_disabled_people_to_help_them_find_employment	2.84	na	n	a	change	4	3	2	2	Short	-1
ID452	p33	33	19	0	7	Beth	is_a_journalist	goes_jogging	Last_year_she_organised_a_charity_raffle_to_buy_medical_equipment_for_a_local_hospital	The_last_film_she_watched_was_Slumdog_Millionaire	Last_year_she_organised_a_charity_raffle_to_buy_medical_equipment_for_a_local_hospital	2.06	an	a	n	change	7	7	7	6	Short	-1
ID453	p33	33	19	0	17	Ellen	works_in_advertising	attends_a_ju_jitsu_club	She_loves_her_Kindle	She_regularly_provides_respite_care_for_a_relative_with_cancer	She_regularly_provides_respite_care_for_a_relative_with_cancer	2.11	na	n	a	change	4	7	8	8	Short	1
ID454	p33	33	19	0	19	Fiona	is_an_insurance_saleswoman	attends_a_karate_club	She_likes_listening_to_bhangra	Every_weekend_she_helps_to_maintain_a_nature_reserve	Every_weekend_she_helps_to_maintain_a_nature_reserve	1.78	na	n	a	change	2	2	2	2	Short	0
ID455	p33	33	19	0	2	Jo	is_a_project_manager	enjoys_mountain_biking	She_like_listening_to_R&B	Every_week_she_volunteers_to_work_for_one_afternoon_a_week_in_a_charity_shop	Every_week_she_volunteers_to_work_for_one_afternoon_a_week_in_a_charity_shop	2.16	na	n	a	change	4	3	5	4	Short	1
ID456	p33	33	19	0	18	Justine	works_in_retail	enjoys_swimming	The_last_film_she_watched_was_Slumdog_Millionaire	Last_year_she_organised_a_charity_raffle_to_buy_medical_equipment_for_a_local_hospital	Last_year_she_organised_a_charity_raffle_to_buy_medical_equipment_for_a_local_hospital	2.06	na	n	a	change	7	7	7	7	Short	0
ID457	p33	33	19	0	5	Katie	works_in_sales	enjoys_playing_tennis	Every_week_she_volunteers_to_work_for_one_afternoon_a_week_in_a_charity_shop	She_like_listening_to_R&B	Every_week_she_volunteers_to_work_for_one_afternoon_a_week_in_a_charity_shop	2.16	an	a	n	change	6	5	5	5	Short	0
ID458	p33	33	19	0	15	Lisa	is_a_medical_writer	enjoys_skiing	Every_year_she_volunteers_to_teach_her_trade_to_mentally_disabled_people_to_help_them_find_employment	She_likes_Indian_food	Every_year_she_volunteers_to_teach_her_trade_to_mentally_disabled_people_to_help_them_find_employment	2.84	an	a	n	change	6	3	2	2	Short	-1
ID459	p33	33	19	0	10	Louise	works_in_development	goes_cross-country_running	The_last_film_she_watched_was_District_nine	She_regularly_records_a_'talking_newspaper'_service_for_blind_and_partially-sighted_people	She_regularly_records_a_'talking_newspaper'_service_for_blind_and_partially-sighted_people	3	na	n	a	change	4	3	4	3	Short	0
ID460	p33	33	19	0	23	Natalie_	works_in_project_management	plays_basketball	She_regularly_provides_respite_care_for_a_relative_with_cancer	She_loves_her_Kindle	She_regularly_provides_respite_care_for_a_relative_with_cancer	2.11	an	a	n	change	6	6	6	5	Short	-1
ID461	p33	33	19	0	16	Olivia	works_in_the_finance_sector	enjoys_playing_table_tennis	Every_weekend_she_helps_to_maintain_a_nature_reserve	She_likes_listening_to_bhangra	Every_weekend_she_helps_to_maintain_a_nature_reserve	1.78	an	a	n	change	5	4	3	3	Short	-1
ID462	p33	33	19	0	1	Pauline	is_a_graphic_designer	plays_lacrosse	She_regularly_records_a_'talking_newspaper'_service_for_blind_and_partially-sighted_people	The_last_film_she_watched_was_District_nine	She_regularly_records_a_'talking_newspaper'_service_for_blind_and_partially-sighted_people	3	an	a	n	change	4	3	4	4	Short	1
ID463	p34	34	19	0	1	Alex	works_in_sales	enjoys_skiing	She_regularly_looks_after_the_children_of_an_aunt_who_is_paralyzed	The_last_film_she_watched_was_Slumdog_Millionaire	She_regularly_looks_after_the_children_of_an_aunt_who_is_paralyzed	2.81	an	a	n	change	4	4	5	4	Short	0
ID464	p34	34	19	0	23	Amy	is_an_insurance_saleswoman	plays_lacrosse	Last_summer_she_sponsored_a_Ugandan_child_to_attend_school	She_never_misses_an_episode_of_Flight_of_theConcords	Last_summer_she_sponsored_a_Ugandan_child_to_attend_school	2.59	an	a	n	change	6	5	5	4	Short	-1
ID465	p34	34	19	0	8	Anna	works_in_the_finance_sector	is_a_keen_hockey_player	Every_week_she_volunteers_to_work_for_one_afternoon_a_week_in_a_charity_shop	She_likes_eating_Thai_food	Every_week_she_volunteers_to_work_for_one_afternoon_a_week_in_a_charity_shop	2.16	an	a	n	change	7	6	6	5	Short	-1
ID466	p34	34	19	0	24	Antonia	is_a_sales_manager	goes_jogging	She_regularly_records_a_'talking_newspaper'_service_for_blind_and_partially-sighted_people	She_like_listening_to_R&B	She_regularly_records_a_'talking_newspaper'_service_for_blind_and_partially-sighted_people	3	an	a	n	change	8	7	7	6	Short	-1
ID467	p34	34	19	0	25	Ashley	works_in_consultantcy	attends_a_karate_club	She_likes_eating_Thai_food	Every_week_she_volunteers_to_work_for_one_afternoon_a_week_in_a_charity_shop	Every_week_she_volunteers_to_work_for_one_afternoon_a_week_in_a_charity_shop	2.16	na	n	a	change	8	8	6	5	Short	-3
ID468	p34	34	19	0	17	Beth	is_a_copy_editor	has_been_kickboxing_for_18_months	She_likes_Indian_food	She_regularly_provides_respite_care_for_a_relative_with_cancer	She_regularly_provides_respite_care_for_a_relative_with_cancer	2.11	na	n	a	change	8	8	6	5	Short	-3
ID469	p34	34	19	0	2	Catherine	works_in_human_resources	goes_diving_regularly	The_last_film_she_watched_was_Slumdog_Millionaire	She_regularly_looks_after_the_children_of_an_aunt_who_is_paralyzed	She_regularly_looks_after_the_children_of_an_aunt_who_is_paralyzed	2.81	na	n	a	change	7	6	6	5	Short	-1
ID470	p34	34	19	0	26	Emma	works_in_development	enjoys_playing_tennis	She_like_listening_to_R&B	She_regularly_records_a_'talking_newspaper'_service_for_blind_and_partially-sighted_people	She_regularly_records_a_'talking_newspaper'_service_for_blind_and_partially-sighted_people	3	na	n	a	change	5	4	5	4	Short	0
ID471	p34	34	19	0	5	Fiona	is_a_human_resources_manager	enjoys_swimming	Every_year_she_volunteers_to_teach_her_trade_to_mentally_disabled_people_to_help_them_find_employment	She_loves_watching_NCIS	Every_year_she_volunteers_to_teach_her_trade_to_mentally_disabled_people_to_help_them_find_employment	2.84	an	a	n	change	4	3	3	2	Short	-1
ID472	p34	34	19	0	4	Hannah	works_in_retail	has_been_doing_judo_for_4_years	She_volunteers_to_work_for_one_afternoon_a_week_at_a_local_hospice	She_really_likes_Torchwood	She_volunteers_to_work_for_one_afternoon_a_week_at_a_local_hospice	2.55	an	a	n	change	3	2	3	2	Short	0
ID473	p34	34	19	0	27	Jo	works_in_advertising	enjoys_archery	She_never_misses_an_episode_of_Flight_of_theConcords	Last_summer_she_sponsored_a_Ugandan_child_to_attend_school	Last_summer_she_sponsored_a_Ugandan_child_to_attend_school	2.59	na	n	a	change	6	4	5	4	Short	0
ID474	p34	34	19	0	10	Louise	is_an_accountant	goes_cross-country_running	She_really_likes_Torchwood	She_volunteers_to_work_for_one_afternoon_a_week_at_a_local_hospice	She_volunteers_to_work_for_one_afternoon_a_week_at_a_local_hospice	2.55	na	n	a	change	5	3	3	2	Short	-1
ID475	p34	34	19	0	9	Olivia	works_in_project_management	plays_for_her_local_cricket_club	She_regularly_provides_respite_care_for_a_relative_with_cancer	She_likes_Indian_food	She_regularly_provides_respite_care_for_a_relative_with_cancer	2.11	an	a	n	change	4	5	3	3	Short	-2
ID476	p34	34	19	0	15	Pauline	is_an_advertising_agent	enjoys_playing_table_tennis	She_loves_watching_NCIS	Every_year_she_volunteers_to_teach_her_trade_to_mentally_disabled_people_to_help_them_find_employment	Every_year_she_volunteers_to_teach_her_trade_to_mentally_disabled_people_to_help_them_find_employment	2.84	na	n	a	change	4	4	4	3	Short	-1
ID477	p35	35	19	0	19	Alex	is_a_recruitment_officer	has_been_kickboxing_for_18_months	She_regularly_looks_after_the_children_of_a_relative_with_multiple_sclerosis	She_really_likes_Torchwood	She_regularly_looks_after_the_children_of_a_relative_with_multiple_sclerosis	2.81	an	a	n	change	5	4	3	3	Short	-1
ID478	p35	35	19	0	24	Amy	works_in_graphic_design	goes_hiking_as_often_as_possible	_She_loves_her_Kindle	Last_summer_she_ran_a_marathon_to_raise_money_for_charity	Last_summer_she_ran_a_marathon_to_raise_money_for_charity	3.65	na	n	a	change	8	7	6	4	Short	-3
ID479	p35	35	19	0	2	Anna	is_a_graphic_designer	has_regular_squash_games	Her_favourite_Tv_programme_is_the_Simpsons	She_volunteers_to_work_for_one_afternoon_a_week_at_a_local_hospice	She_volunteers_to_work_for_one_afternoon_a_week_at_a_local_hospice	2.55	na	n	a	change	4	2	3	1	Short	-1
ID480	p35	35	19	0	10	Charlotte	works_in_project_management	has_been_doing_judo_for_4_years	She_likes_Indian_food	Last_year_she_volunteered_to_work_at_a_homeless_shelter	Last_year_she_volunteered_to_work_at_a_homeless_shelter	2.64	na	n	a	change	7	6	7	6	Short	0
ID481	p35	35	19	0	26	Ellen	is_a_civil_servant	enjoys_skiing	Last_year_she_volunteered_to_work_at_a_homeless_shelter	She_likes_Indian_food	Last_year_she_volunteered_to_work_at_a_homeless_shelter	2.64	an	a	n	change	8	6	6	3	Short	-3
ID482	p35	35	19	0	25	Emma	works_in_human_resources	goes_cross-country_running	She_is_a_fan_of_Heroes	Every_year_she_volunteers_to_teach_her_trade_to_mentally_disabled_people_to_help_them_find_employment	Every_year_she_volunteers_to_teach_her_trade_to_mentally_disabled_people_to_help_them_find_employment	2.84	na	n	a	change	7	6	6	5	Short	-1
ID483	p35	35	19	0	14	Gemma	works_in_development	is_a_keen_hockey_player	Last_summer_she_ran_a_marathon_to_raise_money_for_charity	_She_loves_her_Kindle	Last_summer_she_ran_a_marathon_to_raise_money_for_charity	3.65	an	a	n	change	5	4	2	2	Short	-2
ID484	p35	35	19	0	15	Helen	works_in_a_bank	enjoys_archery	She_regularly_records_a_'talking_newspaper'_service_for_blind_and_partially-sighted_people	The_last_film_she_watched_was_Duplicity	She_regularly_records_a_'talking_newspaper'_service_for_blind_and_partially-sighted_people	3	an	a	n	change	7	6	7	6	Short	0
ID485	p35	35	19	0	22	Jo	is_a_journalist	enjoys_mountain_biking	The_last_film_she_watched_was_Duplicity	She_regularly_records_a_'talking_newspaper'_service_for_blind_and_partially-sighted_people	She_regularly_records_a_'talking_newspaper'_service_for_blind_and_partially-sighted_people	3	na	n	a	change	6	5	4	2	Short	-3
ID486	p35	35	19	0	7	Katie	is_a_project_manager	goes_jogging	She_likes_eating_Thai_food	Last_summer_she_donated_bone_marrow	Last_summer_she_donated_bone_marrow	5.14	na	n	a	change	3	3	2	2	Short	-1
ID487	p35	35	19	0	17	Laura	is_a_financial_assistant	enjoys_athletics	She_volunteers_to_work_for_one_afternoon_a_week_at_a_local_hospice	Her_favourite_Tv_programme_is_the_Simpsons	She_volunteers_to_work_for_one_afternoon_a_week_at_a_local_hospice	2.55	an	a	n	change	5	3	3	3	Short	0
ID488	p35	35	19	0	12	Lisa	is_an_accountant	plays_lacrosse	She_really_likes_Torchwood	She_regularly_looks_after_the_children_of_a_relative_with_multiple_sclerosis	She_regularly_looks_after_the_children_of_a_relative_with_multiple_sclerosis	2.81	na	n	a	change	6	4	4	4	Short	0
ID489	p35	35	19	0	18	Louise	is_an_insurance_saleswoman	goes_diving_regularly	Last_summer_she_donated_bone_marrow	She_likes_eating_Thai_food	Last_summer_she_donated_bone_marrow	5.14	an	a	n	change	8	5	6	5	Short	0
ID490	p35	35	19	0	11	Olivia	is_a_copy_editor	attends_a_karate_club	Every_year_she_volunteers_to_teach_her_trade_to_mentally_disabled_people_to_help_them_find_employment	She_is_a_fan_of_Heroes	Every_year_she_volunteers_to_teach_her_trade_to_mentally_disabled_people_to_help_them_find_employment	2.84	an	a	n	change	5	3	4	3	Short	0
