# Supplementary material for: Selflessness is sexy: reported helping behaviour increases desirability of men and women as long-term sexual partners
Source: BMC Evol Biol. 2013 Sep 3;13:182. doi: 10.1186/1471-2148-13-182 (PMC3851331; doi:10.1186/1471-2148-13-182)
Supplement: Additional file 3 — Data supplement. [file 1471-2148-13-182-S3.zip › repeatability.R]

# Repeatability of preferences across trials

# load rptR library (if need to install it, see instructions here  http://rptr.r-forge.r-project.org/)
library(rptR)
require(rptR)

# load data 
setwd("~/Documents/work/analysis/humans/attractiveness/repeatability/")  # change file path to your own directory
alldat <- read.csv("AllSame.csv")

# subset data according to sex
males <- alldat[alldat$sex=="m",]
females <- alldat[alldat$sex=="f",]

# calculate adjusted repeatability for each sex
rpt.mal <- rpt.adj(rating ~ trmt*relationship + (1|faceno) + (1|participant) + (1|trial_ID), grname = "trial_ID", data=males, datatype="Gaussian", method="REML")
rpt.fem <- rpt.adj(rating ~ trmt*relationship + (1|faceno) + (1|participant) + (1|trial_ID), grname = "trial_ID", data=females, datatype="Gaussian", method="REML")

# print output
print(rpt.mal); print(rpt.fem)


## NOT NECESSARY - ONLY IF INTERESTED IN HOW IT WORKS 

# rpt by hand
mal.mod1 <- lmer(rating ~ trmt*relationship + (1|faceno) + (1|participant) + (1|trial_ID), data=males)
fem.mod1 <- lmer(rating ~ trmt*relationship + (1|faceno) + (1|participant) + (1|trial_ID), data=females) 


# reml repeatability
var.a <- VarCorr(mal.mod1)$trial_ID[1]   # among-group variance
var.e <- attr(VarCorr(mal.mod1),"sc")^2  # error variance
var.t <- VarCorr(mal.mod1)$faceno[1] + VarCorr(mal.mod1)$participant[1] + VarCorr(mal.mod1)$trial_ID[1] + attr(VarCorr(mal.mod1),"sc")^2 # total variance
Rmal1 <- var.a/(var.a + var.e)  # 'old school' repeatability (not adjusting for other random effects)
Rmal2 <- var.a/var.t  # adjusted repeatability

var.a <- VarCorr(fem.mod1)$trial_ID[1]   # among-group variance
var.e <- attr(VarCorr(fem.mod1),"sc")^2  # error variance
var.t <- VarCorr(fem.mod1)$faceno[1] + VarCorr(fem.mod1)$participant[1] + VarCorr(fem.mod1)$trial_ID[1] + attr(VarCorr(fem.mod1),"sc")^2 # total variance
Rfem1 <- var.a/(var.a + var.e)  # 'old school' repeatability (not adjusting for other random effects)
Rfem2 <- var.a/var.t  # adjusted repeatability
