# Supplementary material for: Selflessness is sexy: reported helping behaviour increases desirability of men and women as long-term sexual partners
Source: BMC Evol Biol. 2013 Sep 3;13:182. doi: 10.1186/1471-2148-13-182 (PMC3851331; doi:10.1186/1471-2148-13-182)
Supplement: Additional file 3 — Data supplement. [file 1471-2148-13-182-S3.zip › Womenchange_correct_u23.txt]

row_ID	participant_ID	participant	age	contraception	in_ltr	face	name	job	sport	t1_critical	t2_critical	a_trait	zskew	trmt	t1_condition	t2_condition	change	t1_rate_long	t1_rate_short	t2_rate_long	t2_rate_short	focal_RL	t2_minus_t1
ID1	p2	2	18	1	1	HMW9.bmp	Jack	is_a_banker	enjoys_ultimate_frisbee	regularly_donates_blood	listens_to_a_lot_of_rock_music	regularly_donates_blood	1.68	an	a	n	change	2	2	4	2	Long	2
ID2	p2	2	18	1	1	HMW58.bmp	Phil	is_a_civil_servant	attends_a_kendo_club	listens_to_a_lot_of_rock_music	regularly_donates_blood	regularly_donates_blood	1.68	na	n	a	change	8	7	4	2	Long	-4
ID3	p2	2	18	1	1	HMW32.bmp	Peter	works_in_sales	plays_lacrosse	is_really_into_playing_on_his_Wii	has_been_helping_to_maintain_a_nature_reserve	has_been_helping_to_maintain_a_nature_reserve	2.17	na	n	a	change	2	1	3	2	Long	1
ID4	p2	2	18	1	1	HMW20.bmp	Sam	is_a_journalist	enjoys_archery	has_been_helping_to_maintain_a_nature_reserve	is_really_into_playing_on_his_Wii	has_been_helping_to_maintain_a_nature_reserve	2.17	an	a	n	change	4	2	2	2	Long	-2
ID5	p2	2	18	1	1	HMW89.bmp	Daniel	works_in_recruitment	is_a_keen_rock_climber	recently_organised_a_charity_raffle_to_buy_medical_equipment_for_a_local_hospital	really_likes_Torchwood	recently_organised_a_charity_raffle_to_buy_medical_equipment_for_a_local_hospital	2.46	an	a	n	change	4	2	5	4	Long	1
ID6	p2	2	18	1	1	HMA1.bmp	Harry	works_in_publishing	plays_badminton	really_likes_Torchwood	recently_organised_a_charity_raffle_to_buy_medical_equipment_for_a_local_hospital	recently_organised_a_charity_raffle_to_buy_medical_equipment_for_a_local_hospital	2.46	na	n	a	change	4	2	6	3	Long	2
ID7	p2	2	18	1	1	HMW22.bmp	Brian	works_in_a_bank	has_regular_squash_games	volunteers_at_a_'homework_club'_for_school_children	last_watched_Duplicity_at_the_cinema	volunteers_at_a_'homework_club'_for_school_children	3.11	an	a	n	change	4	2	4	1	Long	0
ID8	p2	2	18	1	1	HMW38.bmp	Luke	works_in_insurance	enjoys_kite_surfing	last_watched_Duplicity_at_the_cinema	volunteers_at_a_'homework_club'_for_school_children	volunteers_at_a_'homework_club'_for_school_children	3.11	na	n	a	change	5	5	6	4	Long	1
ID9	p2	2	18	1	1	HMW33.bmp	Jo	is_a_development_officer	attends_a_boxing_club	likes_dancing_to_house_music	volunteers_to_help_recent_immigrants_to_the_UK_to_learn_English	volunteers_to_help_recent_immigrants_to_the_UK_to_learn_English	3.17	na	n	a	change	5	5	4	2	Long	-1
ID10	p2	2	18	1	1	HMW28.bmp	Mark	works_in_mechanical_engineering	plays_rugby_league	volunteers_to_help_recent_immigrants_to_the_UK_to_learn_English	likes_dancing_to_house_music	volunteers_to_help_recent_immigrants_to_the_UK_to_learn_English	3.17	an	a	n	change	3	2	3	2	Long	0
ID11	p2	2	18	1	1	HMW25.bmp	Howard	is_an_accountant	attends_a_karate_club	recently_organised_a_litter_pick_in_a_local_park	enjoys_playing_with_his_PS3	recently_organised_a_litter_pick_in_a_local_park	3.3	an	a	n	change	5	5	4	6	Long	-1
ID12	p2	2	18	1	1	HMW.bmp	Ronan	works_in_accountancy	goes_hiking_as_often_as_possible	enjoys_playing_with_his_PS3	recently_organised_a_litter_pick_in_a_local_park	recently_organised_a_litter_pick_in_a_local_park	3.3	na	n	a	change	3	2	4	2	Long	1
ID13	p2	2	18	1	1	HMW46.bmp	Alasdair	works_in_project_management	goes_rowing	provides_respite_care_for_his_aunt_who_has_ME	last_saw_Gran_Torino_at_the_cinema	provides_respite_care_for_his_aunt_who_has_ME	3.32	an	a	n	change	6	6	5	4	Long	-1
ID14	p2	2	18	1	1	HMW66.bmp	Jason	is_a_medical_writer	goes_snowboarding	last_saw_Gran_Torino_at_the_cinema	provides_respite_care_for_his_aunt_who_has_ME	provides_respite_care_for_his_aunt_who_has_ME	3.32	na	n	a	change	5	3	7	7	Long	2
ID15	p2	2	18	1	1	HMW73.bmp	Kyle	is_a_retail_manager	enjoys_playing_table_tennis	volunteers_to_help_local_school_children_with_their_reading	likes_listening_to_bhangra	volunteers_to_help_local_school_children_with_their_reading	3.78	an	a	n	change	6	5	3	5	Long	-3
ID16	p2	2	18	1	1	HMW21.bmp	Steve	works_in_graphic_design	goes_diving_regularly	likes_listening_to_bhangra	volunteers_to_help_local_school_children_with_their_reading	volunteers_to_help_local_school_children_with_their_reading	3.78	na	n	a	change	3	3	6	6	Long	3
ID17	p2	2	18	1	1	HMW69.bmp	Neil	is_an_advertising_agent	loves_to_play_football	likes_listening_to_rap_music	does_the_shopping_for_an_elderly_neighbour	does_the_shopping_for_an_elderly_neighbour	4.41	na	n	a	change	2	2	6	4	Long	4
ID18	p2	2	18	1	1	HMW2.bmp	Paul	works_in_the_civil_service	has_been_fencing_for_2_years	does_the_shopping_for_an_elderly_neighbour	likes_listening_to_rap_music	does_the_shopping_for_an_elderly_neighbour	4.41	an	a	n	change	3	2	4	1	Long	1
ID39	p12	12	18	1	0	HMW4.bmp	Andy	is_a_copy_editor	enjoys_playing_tennis	volunteers_to_teach_a_trade_to_mentally_disabled_people_to_help_them_find_employment	last_saw_Batman_Forever_at_the_cinema	volunteers_to_teach_a_trade_to_mentally_disabled_people_to_help_them_find_employment	2.21	an	a	n	change	1	1	2	1	Long	1
ID40	p12	12	18	1	0	HWM16.bmp	Phil	is_a_project_leader	loves_to_play_football	last_saw_Batman_Forever_at_the_cinema	volunteers_to_teach_a_trade_to_mentally_disabled_people_to_help_them_find_employment	volunteers_to_teach_a_trade_to_mentally_disabled_people_to_help_them_find_employment	2.21	na	n	a	change	2	2	2	1	Long	0
ID41	p12	12	18	1	0	HWM11.bmp	George	works_in_sales	enjoys_athletics	recently_organised_a_charity_raffle_to_buy_medical_equipment_for_a_local_hospital	loves_Chinese_food	recently_organised_a_charity_raffle_to_buy_medical_equipment_for_a_local_hospital	2.46	an	a	n	change	2	1	2	1	Long	0
ID42	p12	12	18	1	0	HMW9.bmp	James	works_in_journalism	attends_a_ju_jitsu_club	loves_Chinese_food	recently_organised_a_charity_raffle_to_buy_medical_equipment_for_a_local_hospital	recently_organised_a_charity_raffle_to_buy_medical_equipment_for_a_local_hospital	2.46	na	n	a	change	2	2	5	1	Long	3
ID43	p12	12	18	1	0	HMW15.bmp	Alan	is_a_mechanical_engineer	enjoys_archery	is_really_into_playing_on_his_Wii	is_a_volunteer_coastguard	is_a_volunteer_coastguard	2.91	na	n	a	change	1	1	2	1	Long	1
ID44	p12	12	18	1	0	HMW58.bmp	Matthew	is_an_advertising_agent	enjoys_gymnastics	is_a_volunteer_coastguard	is_really_into_playing_on_his_Wii	is_a_volunteer_coastguard	2.91	an	a	n	change	1	1	1	1	Long	0
ID45	p12	12	18	1	0	HMW.bmp	Daniel	works_in_the_finance_sector	goes_hiking_as_often_as_possible	is_an_unpaid_mentor_for_disruptive_children_at_a_local_school	loves_watching_NCIS	is_an_unpaid_mentor_for_disruptive_children_at_a_local_school	2.92	an	a	n	change	1	1	1	1	Long	0
ID46	p12	12	18	1	0	HMW68.bmp	Mark	works_in_human_resources	plays_Gaelic_football	loves_watching_NCIS	is_an_unpaid_mentor_for_disruptive_children_at_a_local_school	is_an_unpaid_mentor_for_disruptive_children_at_a_local_school	2.92	na	n	a	change	1	1	5	1	Long	4
ID47	p12	12	18	1	0	HMW89.bmp	Harry	is_an_insurance_salesman	has_regular_squash_games	enjoys_Italian_food	volunteers_to_help_recent_immigrants_to_the_UK_to_learn_English	volunteers_to_help_recent_immigrants_to_the_UK_to_learn_English	3.17	na	n	a	change	2	2	5	1	Long	3
ID48	p12	12	18	1	0	HWM17.bmp	Kyle	works_in_advertising	plays_lacrosse	volunteers_to_help_recent_immigrants_to_the_UK_to_learn_English	enjoys_Italian_food	volunteers_to_help_recent_immigrants_to_the_UK_to_learn_English	3.17	an	a	n	change	2	2	5	1	Long	3
ID49	p12	12	18	1	0	HMW5.bmp	Jo	is_a_recruitment_officer	enjoys_playing_table_tennis	last_saw_Gran_Torino_at_the_cinema	recently_organised_a_litter_pick_in_a_local_park	recently_organised_a_litter_pick_in_a_local_park	3.3	na	n	a	change	1	1	2	1	Long	1
ID50	p12	12	18	1	0	HMW12.bmp	Keiran	works_in_insurance	plays_for_his_local_Aussie-rules_football_team	recently_organised_a_litter_pick_in_a_local_park	last_saw_Gran_Torino_at_the_cinema	recently_organised_a_litter_pick_in_a_local_park	3.3	an	a	n	change	2	2	2	1	Long	0
ID51	p12	12	18	1	0	HMW21.bmp	Ben	is_a_medical_writer	plays_badminton	provides_respite_care_for_his_aunt_who_has_ME	is_a_massive_fan_of_Heroes	provides_respite_care_for_his_aunt_who_has_ME	3.32	an	a	n	change	7	2	2	1	Long	-5
ID52	p12	12	18	1	0	HMW69.bmp	Luke	is_a_procurement_manager	attends_a_kendo_club	is_a_massive_fan_of_Heroes	provides_respite_care_for_his_aunt_who_has_ME	provides_respite_care_for_his_aunt_who_has_ME	3.32	na	n	a	change	1	1	2	1	Long	1
ID53	p12	12	18	1	0	HMW35.bmp	Graham	is_a_human_resources_manager	attends_a_boxing_club	is_a_fan_of_Thai_food	volunteers_to_help_local_school_children_with_their_reading	volunteers_to_help_local_school_children_with_their_reading	3.78	na	n	a	change	1	1	2	1	Long	1
ID54	p12	12	18	1	0	HWM18.bmp	Grant	is_a_publisher	has_been_fencing_for_2_years	volunteers_to_help_local_school_children_with_their_reading	is_a_fan_of_Thai_food	volunteers_to_help_local_school_children_with_their_reading	3.78	an	a	n	change	7	2	7	2	Long	0
ID55	p12	12	18	1	0	HMW73.bmp	Howard	is_a_retail_manager	goes_diving_regularly	regularly_looks_after_the_children_of_a_relative_with_multiple_sclerosis	really_likes_Torchwood	regularly_looks_after_the_children_of_a_relative_with_multiple_sclerosis	4.25	an	a	n	change	7	2	2	1	Long	-5
ID56	p12	12	18	1	0	HMW22.bmp	Paul	is_an_electrical_engineer	is_a_keen_hockey_player	really_likes_Torchwood	regularly_looks_after_the_children_of_a_relative_with_multiple_sclerosis	regularly_looks_after_the_children_of_a_relative_with_multiple_sclerosis	4.25	na	n	a	change	1	1	2	1	Long	1
ID57	p12	12	18	1	0	HMW47.bmp	Jack	is_a_graphic_designer	enjoys_swimming	does_the_shopping_for_an_elderly_neighbour	enjoys_playing_with_his_PS3	does_the_shopping_for_an_elderly_neighbour	4.41	an	a	n	change	2	1	5	1	Long	3
ID58	p12	12	18	1	0	HMW53.bmp	John	is_a_civil_servant	plays_baseball_for_a_local_team	enjoys_playing_with_his_PS3	does_the_shopping_for_an_elderly_neighbour	does_the_shopping_for_an_elderly_neighbour	4.41	na	n	a	change	1	1	2	1	Long	1
ID99	p16	16	20	1	1	HMW51.bmp	Ben	is_a_procurement_manager	enjoys_kite_surfing	is_a_police_community_support_officer	is_a_fan_of_Thai_food	is_a_police_community_support_officer	1.66	an	a	n	change	5	4	2	2	Long	-3
ID100	p16	16	20	1	1	HMW.bmp	Tony	is_a_project_manager	loves_to_go_surfing	is_a_fan_of_Thai_food	is_a_police_community_support_officer	is_a_police_community_support_officer	1.66	na	n	a	change	4	3	3	3	Long	-1
ID101	p16	16	20	1	1	HMW21.bmp	Brian	works_in_project_management	enjoys_skiing	loves_watching_NCIS	sponsors_a_Ugandan_child_to_attend_school	sponsors_a_Ugandan_child_to_attend_school	1.95	na	n	a	change	5	4	6	6	Long	1
ID102	p16	16	20	1	1	HWM17.bmp	Sam	is_a_banker	enjoys_ultimate_frisbee	sponsors_a_Ugandan_child_to_attend_school	loves_watching_NCIS	sponsors_a_Ugandan_child_to_attend_school	1.95	an	a	n	change	3	4	5	5	Long	2
ID103	p16	16	20	1	1	HMW73.bmp	Gary	works_in_accountancy	plays_badminton	last_watched_Duplicity_at_the_cinema	has_been_helping_to_maintain_a_nature_reserve	has_been_helping_to_maintain_a_nature_reserve	2.17	na	n	a	change	7	7	6	6	Long	-1
ID104	p16	16	20	1	1	HMW22.bmp	Neil	works_in_consultantcy	enjoys_playing_table_tennis	has_been_helping_to_maintain_a_nature_reserve	last_watched_Duplicity_at_the_cinema	has_been_helping_to_maintain_a_nature_reserve	2.17	an	a	n	change	3	3	5	4	Long	2
ID105	p16	16	20	1	1	HMW26.bmp	James	is_a_human_resources_manager	plays_lacrosse	never_misses_an_episode_of_the_Flight_of_the_Conchords	spent_his_gap_year_volunteering_with_a_conservation_charity_in_the_UK	spent_his_gap_year_volunteering_with_a_conservation_charity_in_the_UK	3.05	na	n	a	change	4	5	4	4	Long	0
ID106	p16	16	20	1	1	HWM11.bmp	Kyle	is_a_publisher	is_a_keen_hockey_player	spent_his_gap_year_volunteering_with_a_conservation_charity_in_the_UK	never_misses_an_episode_of_the_Flight_of_the_Conchords	spent_his_gap_year_volunteering_with_a_conservation_charity_in_the_UK	3.05	an	a	n	change	3	2	5	4	Long	2
ID107	p16	16	20	1	1	HMW30.bmp	Andy	is_an_accountant	attends_a_boxing_club	volunteers_at_a_homeless_shelter	likes_Indian_food	volunteers_at_a_homeless_shelter	3.11	an	a	n	change	4	3	4	3	Long	0
ID108	p16	16	20	1	1	HMW9.bmp	John	works_in_graphic_design	enjoys_gymnastics	volunteers_at_a_'homework_club'_for_school_children	likes_dancing_to_house_music	volunteers_at_a_'homework_club'_for_school_children	3.11	an	a	n	change	3	3	3	3	Long	0
ID109	p16	16	20	1	1	HMW28.bmp	Keith	works_in_sales	is_a_keen_rock_climber	likes_dancing_to_house_music	volunteers_at_a_'homework_club'_for_school_children	volunteers_at_a_'homework_club'_for_school_children	3.11	na	n	a	change	3	3	4	3	Long	1
ID110	p16	16	20	1	1	HMW66.bmp	Robbie	is_an_insurance_salesman	has_been_kickboxing_for_18_months	likes_Indian_food	volunteers_at_a_homeless_shelter	volunteers_at_a_homeless_shelter	3.11	na	n	a	change	7	6	8	7	Long	1
ID111	p16	16	20	1	1	HMW46.bmp	Phil	works_in_journalism	enjoys_swimming	likes_listening_to_bhangra	volunteers_to_help_recent_immigrants_to_the_UK_to_learn_English	volunteers_to_help_recent_immigrants_to_the_UK_to_learn_English	3.17	na	n	a	change	5	6	5	4	Long	0
ID112	p16	16	20	1	1	HMW15.bmp	Scott	works_in_development	plays_for_his_local_Aussie-rules_football_team	volunteers_to_help_recent_immigrants_to_the_UK_to_learn_English	likes_listening_to_bhangra	volunteers_to_help_recent_immigrants_to_the_UK_to_learn_English	3.17	an	a	n	change	3	3	6	5	Long	3
ID113	p16	16	20	1	1	HMW69.bmp	Alasdair	is_a_copy_editor	has_been_doing_judo_for_4_years	loves_Chinese_food	records_a_'talking_newspaper'_service_for_blind_and_partially-sighted_people	records_a_'talking_newspaper'_service_for_blind_and_partially-sighted_people	3.4	na	n	a	change	5	5	4	4	Long	-1
ID114	p16	16	20	1	1	HMW5.bmp	Peter	is_a_retail_manager	plays_rugby_league	records_a_'talking_newspaper'_service_for_blind_and_partially-sighted_people	loves_Chinese_food	records_a_'talking_newspaper'_service_for_blind_and_partially-sighted_people	3.4	an	a	n	change	5	6	5	5	Long	0
ID115	p16	16	20	1	1	HMA1.bmp	Craig	is_a_civil_servant	goes_diving_regularly	is_really_into_playing_on_his_Wii	volunteers_to_help_local_school_children_with_their_reading	volunteers_to_help_local_school_children_with_their_reading	3.78	na	n	a	change	4	4	4	4	Long	0
ID116	p16	16	20	1	1	HMW2.bmp	Harry	works_in_the_civil_service	goes_cross-country_running	volunteers_to_help_local_school_children_with_their_reading	is_really_into_playing_on_his_Wii	volunteers_to_help_local_school_children_with_their_reading	3.78	an	a	n	change	4	4	3	3	Long	-1
ID117	p16	16	20	1	1	HWM14.bmp	Daniel	is_a_recruitment_officer	has_regular_squash_games	likes_his_Xbox	regularly_looks_after_the_children_of_a_relative_with_multiple_sclerosis	regularly_looks_after_the_children_of_a_relative_with_multiple_sclerosis	4.25	na	n	a	change	4	5	6	5	Long	2
ID118	p16	16	20	1	1	HMW3.bmp	David	is_a_graphic_designer	goes_snowboarding	regularly_looks_after_the_children_of_a_relative_with_multiple_sclerosis	likes_his_Xbox	regularly_looks_after_the_children_of_a_relative_with_multiple_sclerosis	4.25	an	a	n	change	4	3	4	4	Long	0
ID19	p6	6	21	1	1	HMW4.bmp	Andy	is_a_copy_editor	enjoys_playing_tennis	volunteers_to_teach_a_trade_to_mentally_disabled_people_to_help_them_find_employment	last_saw_Batman_Forever_at_the_cinema	volunteers_to_teach_a_trade_to_mentally_disabled_people_to_help_them_find_employment	2.21	an	a	n	change	6	4	4	2	Long	-2
ID20	p6	6	21	1	1	HWM16.bmp	Phil	is_a_project_leader	loves_to_play_football	last_saw_Batman_Forever_at_the_cinema	volunteers_to_teach_a_trade_to_mentally_disabled_people_to_help_them_find_employment	volunteers_to_teach_a_trade_to_mentally_disabled_people_to_help_them_find_employment	2.21	na	n	a	change	6	3	6	3	Long	0
ID21	p6	6	21	1	1	HWM11.bmp	George	works_in_sales	enjoys_athletics	recently_organised_a_charity_raffle_to_buy_medical_equipment_for_a_local_hospital	loves_Chinese_food	recently_organised_a_charity_raffle_to_buy_medical_equipment_for_a_local_hospital	2.46	an	a	n	change	5	2	5	3	Long	0
ID22	p6	6	21	1	1	HMW9.bmp	James	works_in_journalism	attends_a_ju_jitsu_club	loves_Chinese_food	recently_organised_a_charity_raffle_to_buy_medical_equipment_for_a_local_hospital	recently_organised_a_charity_raffle_to_buy_medical_equipment_for_a_local_hospital	2.46	na	n	a	change	6	3	5	3	Long	-1
ID23	p6	6	21	1	1	HMW15.bmp	Alan	is_a_mechanical_engineer	enjoys_archery	is_really_into_playing_on_his_Wii	is_a_volunteer_coastguard	is_a_volunteer_coastguard	2.91	na	n	a	change	5	2	5	3	Long	0
ID24	p6	6	21	1	1	HMW58.bmp	Matthew	is_an_advertising_agent	enjoys_gymnastics	is_a_volunteer_coastguard	is_really_into_playing_on_his_Wii	is_a_volunteer_coastguard	2.91	an	a	n	change	6	3	4	2	Long	-2
ID25	p6	6	21	1	1	HMW.bmp	Daniel	works_in_the_finance_sector	goes_hiking_as_often_as_possible	is_an_unpaid_mentor_for_disruptive_children_at_a_local_school	loves_watching_NCIS	is_an_unpaid_mentor_for_disruptive_children_at_a_local_school	2.92	an	a	n	change	5	1	4	2	Long	-1
ID26	p6	6	21	1	1	HMW68.bmp	Mark	works_in_human_resources	plays_Gaelic_football	loves_watching_NCIS	is_an_unpaid_mentor_for_disruptive_children_at_a_local_school	is_an_unpaid_mentor_for_disruptive_children_at_a_local_school	2.92	na	n	a	change	6	3	5	2	Long	-1
ID27	p6	6	21	1	1	HMW89.bmp	Harry	is_an_insurance_salesman	has_regular_squash_games	enjoys_Italian_food	volunteers_to_help_recent_immigrants_to_the_UK_to_learn_English	volunteers_to_help_recent_immigrants_to_the_UK_to_learn_English	3.17	na	n	a	change	6	2	5	3	Long	-1
ID28	p6	6	21	1	1	HWM17.bmp	Kyle	works_in_advertising	plays_lacrosse	volunteers_to_help_recent_immigrants_to_the_UK_to_learn_English	enjoys_Italian_food	volunteers_to_help_recent_immigrants_to_the_UK_to_learn_English	3.17	an	a	n	change	5	1	5	3	Long	0
ID29	p6	6	21	1	1	HMW5.bmp	Jo	is_a_recruitment_officer	enjoys_playing_table_tennis	last_saw_Gran_Torino_at_the_cinema	recently_organised_a_litter_pick_in_a_local_park	recently_organised_a_litter_pick_in_a_local_park	3.3	na	n	a	change	6	2	5	3	Long	-1
ID30	p6	6	21	1	1	HMW12.bmp	Keiran	works_in_insurance	plays_for_his_local_Aussie-rules_football_team	recently_organised_a_litter_pick_in_a_local_park	last_saw_Gran_Torino_at_the_cinema	recently_organised_a_litter_pick_in_a_local_park	3.3	an	a	n	change	5	3	4	2	Long	-1
ID31	p6	6	21	1	1	HMW21.bmp	Ben	is_a_medical_writer	plays_badminton	provides_respite_care_for_his_aunt_who_has_ME	is_a_massive_fan_of_Heroes	provides_respite_care_for_his_aunt_who_has_ME	3.32	an	a	n	change	6	3	5	2	Long	-1
ID32	p6	6	21	1	1	HMW69.bmp	Luke	is_a_procurement_manager	attends_a_kendo_club	is_a_massive_fan_of_Heroes	provides_respite_care_for_his_aunt_who_has_ME	provides_respite_care_for_his_aunt_who_has_ME	3.32	na	n	a	change	6	2	5	3	Long	-1
ID33	p6	6	21	1	1	HMW35.bmp	Graham	is_a_human_resources_manager	attends_a_boxing_club	is_a_fan_of_Thai_food	volunteers_to_help_local_school_children_with_their_reading	volunteers_to_help_local_school_children_with_their_reading	3.78	na	n	a	change	6	2	5	3	Long	-1
ID34	p6	6	21	1	1	HWM18.bmp	Grant	is_a_publisher	has_been_fencing_for_2_years	volunteers_to_help_local_school_children_with_their_reading	is_a_fan_of_Thai_food	volunteers_to_help_local_school_children_with_their_reading	3.78	an	a	n	change	5	2	5	3	Long	0
ID35	p6	6	21	1	1	HMW73.bmp	Howard	is_a_retail_manager	goes_diving_regularly	regularly_looks_after_the_children_of_a_relative_with_multiple_sclerosis	really_likes_Torchwood	regularly_looks_after_the_children_of_a_relative_with_multiple_sclerosis	4.25	an	a	n	change	7	3	5	3	Long	-2
ID36	p6	6	21	1	1	HMW22.bmp	Paul	is_an_electrical_engineer	is_a_keen_hockey_player	really_likes_Torchwood	regularly_looks_after_the_children_of_a_relative_with_multiple_sclerosis	regularly_looks_after_the_children_of_a_relative_with_multiple_sclerosis	4.25	na	n	a	change	6	2	5	3	Long	-1
ID37	p6	6	21	1	1	HMW47.bmp	Jack	is_a_graphic_designer	enjoys_swimming	does_the_shopping_for_an_elderly_neighbour	enjoys_playing_with_his_PS3	does_the_shopping_for_an_elderly_neighbour	4.41	an	a	n	change	6	2	4	2	Long	-2
ID38	p6	6	21	1	1	HMW53.bmp	John	is_a_civil_servant	plays_baseball_for_a_local_team	enjoys_playing_with_his_PS3	does_the_shopping_for_an_elderly_neighbour	does_the_shopping_for_an_elderly_neighbour	4.41	na	n	a	change	6	3	5	3	Long	-1
ID59	p13	13	21	1	1	HMA2.bmp	Jo	works_in_electrical_engineering	goes_snowboarding	never_misses_an_episode_of_the_Flight_of_the_Conchords	is_a_police_community_support_officer	is_a_police_community_support_officer	1.66	na	n	a	change	6	5	8	4	Long	2
ID60	p13	13	21	1	1	HMW68.bmp	Oliver	works_in_advertising	enjoys_kabaddi	is_a_police_community_support_officer	never_misses_an_episode_of_the_Flight_of_the_Conchords	is_a_police_community_support_officer	1.66	an	a	n	change	6	4	1	3	Long	-5
ID61	p13	13	21	1	1	HWM17.bmp	Alan	works_in_development	plays_rugby_league	enjoys_playing_with_his_PS3	regularly_donates_blood	regularly_donates_blood	1.68	na	n	a	change	6	9	8	7	Long	2
ID62	p13	13	21	1	1	HWM14.bmp	Andy	is_a_journalist	plays_basketball	regularly_donates_blood	enjoys_playing_with_his_PS3	regularly_donates_blood	1.68	an	a	n	change	3	5	1	4	Long	-2
ID63	p13	13	21	1	1	HMW3.bmp	Keiran	is_a_development_officer	enjoys_athletics	enjoys_watching_the_Simpsons	sponsors_a_Ugandan_child_to_attend_school	sponsors_a_Ugandan_child_to_attend_school	1.95	na	n	a	change	3	4	4	2	Long	1
ID64	p13	13	21	1	1	HMW8.bmp	Kyle	is_a_civil_servant	attends_a_kendo_club	sponsors_a_Ugandan_child_to_attend_school	enjoys_watching_the_Simpsons	sponsors_a_Ugandan_child_to_attend_school	1.95	an	a	n	change	9	8	9	3	Long	0
ID65	p13	13	21	1	1	HMA1.bmp	Grant	works_in_sales	enjoys_ultimate_frisbee	has_been_helping_to_maintain_a_nature_reserve	likes_listening_to_rap_music	has_been_helping_to_maintain_a_nature_reserve	2.17	an	a	n	change	7	5	1	5	Long	-6
ID66	p13	13	21	1	1	HMW58.bmp	Keith	works_in_publishing	enjoys_gymnastics	likes_listening_to_rap_music	has_been_helping_to_maintain_a_nature_reserve	has_been_helping_to_maintain_a_nature_reserve	2.17	na	n	a	change	1	5	7	6	Long	6
ID67	p13	13	21	1	1	HMW26.bmp	Craig	is_an_insurance_salesman	plays_baseball_for_a_local_team	is_a_massive_fan_of_Heroes	spent_his_gap_year_volunteering_with_a_conservation_charity_in_the_UK	spent_his_gap_year_volunteering_with_a_conservation_charity_in_the_UK	3.05	na	n	a	change	2	3	4	4	Long	2
ID68	p13	13	21	1	1	HMW20.bmp	Mark	is_a_financial_assistant	plays_for_the_local_American_football_team	spent_his_gap_year_volunteering_with_a_conservation_charity_in_the_UK	is_a_massive_fan_of_Heroes	spent_his_gap_year_volunteering_with_a_conservation_charity_in_the_UK	3.05	an	a	n	change	7	7	4	8	Long	-3
ID69	p13	13	21	1	1	HMW66.bmp	Jack	is_a_procurement_manager	competes_in_mountain_biking_races	really_likes_Torchwood	volunteers_to_help_recent_immigrants_to_the_UK_to_learn_English	volunteers_to_help_recent_immigrants_to_the_UK_to_learn_English	3.17	na	n	a	change	6	7	8	5	Long	2
ID70	p13	13	21	1	1	HMW53.bmp	Phil	works_in_mechanical_engineering	has_been_kickboxing_for_18_months	volunteers_to_help_recent_immigrants_to_the_UK_to_learn_English	really_likes_Torchwood	volunteers_to_help_recent_immigrants_to_the_UK_to_learn_English	3.17	an	a	n	change	7	5	7	2	Long	0
ID71	p13	13	21	1	1	HMW4.bmp	Ben	works_in_insurance	attends_a_boxing_club	recently_organised_a_litter_pick_in_a_local_park	likes_dancing_to_house_music	recently_organised_a_litter_pick_in_a_local_park	3.3	an	a	n	change	7	1	2	3	Long	-5
ID72	p13	13	21	1	1	HMW5.bmp	Graham	is_a_sales_manager	enjoys_swimming	likes_dancing_to_house_music	recently_organised_a_litter_pick_in_a_local_park	recently_organised_a_litter_pick_in_a_local_park	3.3	na	n	a	change	3	6	7	6	Long	4
ID73	p13	13	21	1	1	HMW44.bmp	Alex	is_a_project_manager	goes_cross-country_running	loves_Chinese_food	provides_respite_care_for_his_aunt_who_has_ME	provides_respite_care_for_his_aunt_who_has_ME	3.32	na	n	a	change	8	6	5	5	Long	-3
ID74	p13	13	21	1	1	HMW9.bmp	Scott	is_an_advertising_agent	goes_hiking_as_often_as_possible	provides_respite_care_for_his_aunt_who_has_ME	loves_Chinese_food	provides_respite_care_for_his_aunt_who_has_ME	3.32	an	a	n	change	5	5	5	3	Long	0
ID75	p13	13	21	1	1	HMW22.bmp	Lewis	works_in_project_management	attends_a_karate_club	records_a_'talking_newspaper'_service_for_blind_and_partially-sighted_people	loves_watching_NCIS	records_a_'talking_newspaper'_service_for_blind_and_partially-sighted_people	3.4	an	a	n	change	8	6	9	7	Long	1
ID76	p13	13	21	1	1	HMW51.bmp	Nick	works_in_recruitment	goes_rowing	loves_watching_NCIS	records_a_'talking_newspaper'_service_for_blind_and_partially-sighted_people	records_a_'talking_newspaper'_service_for_blind_and_partially-sighted_people	3.4	na	n	a	change	5	5	9	8	Long	4
ID77	p13	13	21	1	1	HWM11.bmp	David	is_a_project_leader	has_regular_squash_games	regularly_looks_after_the_children_of_a_relative_with_multiple_sclerosis	is_really_into_playing_on_his_Wii	regularly_looks_after_the_children_of_a_relative_with_multiple_sclerosis	4.25	an	a	n	change	7	3	3	3	Long	-4
ID78	p13	13	21	1	1	HMW30.bmp	Matthew	works_in_a_bank	enjoys_skiing	is_really_into_playing_on_his_Wii	regularly_looks_after_the_children_of_a_relative_with_multiple_sclerosis	regularly_looks_after_the_children_of_a_relative_with_multiple_sclerosis	4.25	na	n	a	change	3	3	7	4	Long	4
ID317	p41	41	21	0	0	HMA2.bmp	Jo	works_in_electrical_engineering	goes_snowboarding	never_misses_an_episode_of_the_Flight_of_the_Conchords	is_a_police_community_support_officer	is_a_police_community_support_officer	1.66	na	n	a	change	3	4	5	4	Long	2
ID318	p41	41	21	0	0	HMW68.bmp	Oliver	works_in_advertising	enjoys_kabaddi	is_a_police_community_support_officer	never_misses_an_episode_of_the_Flight_of_the_Conchords	is_a_police_community_support_officer	1.66	an	a	n	change	6	7	4	5	Long	-2
ID319	p41	41	21	0	0	HWM17.bmp	Alan	works_in_development	plays_rugby_league	enjoys_playing_with_his_PS3	regularly_donates_blood	regularly_donates_blood	1.68	na	n	a	change	5	4	7	6	Long	2
ID320	p41	41	21	0	0	HWM14.bmp	Andy	is_a_journalist	plays_basketball	regularly_donates_blood	enjoys_playing_with_his_PS3	regularly_donates_blood	1.68	an	a	n	change	5	6	7	8	Long	2
ID321	p41	41	21	0	0	HMW3.bmp	Keiran	is_a_development_officer	enjoys_athletics	enjoys_watching_the_Simpsons	sponsors_a_Ugandan_child_to_attend_school	sponsors_a_Ugandan_child_to_attend_school	1.95	na	n	a	change	4	7	5	6	Long	1
ID322	p41	41	21	0	0	HMW8.bmp	Kyle	is_a_civil_servant	attends_a_kendo_club	sponsors_a_Ugandan_child_to_attend_school	enjoys_watching_the_Simpsons	sponsors_a_Ugandan_child_to_attend_school	1.95	an	a	n	change	5	5	6	8	Long	1
ID323	p41	41	21	0	0	HMA1.bmp	Grant	works_in_sales	enjoys_ultimate_frisbee	has_been_helping_to_maintain_a_nature_reserve	likes_listening_to_rap_music	has_been_helping_to_maintain_a_nature_reserve	2.17	an	a	n	change	4	4	5	3	Long	1
ID324	p41	41	21	0	0	HMW58.bmp	Keith	works_in_publishing	enjoys_gymnastics	likes_listening_to_rap_music	has_been_helping_to_maintain_a_nature_reserve	has_been_helping_to_maintain_a_nature_reserve	2.17	na	n	a	change	5	4	7	5	Long	2
ID325	p41	41	21	0	0	HMW26.bmp	Craig	is_an_insurance_salesman	plays_baseball_for_a_local_team	is_a_massive_fan_of_Heroes	spent_his_gap_year_volunteering_with_a_conservation_charity_in_the_UK	spent_his_gap_year_volunteering_with_a_conservation_charity_in_the_UK	3.05	na	n	a	change	3	4	6	8	Long	3
ID326	p41	41	21	0	0	HMW20.bmp	Mark	is_a_financial_assistant	plays_for_the_local_American_football_team	spent_his_gap_year_volunteering_with_a_conservation_charity_in_the_UK	is_a_massive_fan_of_Heroes	spent_his_gap_year_volunteering_with_a_conservation_charity_in_the_UK	3.05	an	a	n	change	4	5	3	4	Long	-1
ID327	p41	41	21	0	0	HMW66.bmp	Jack	is_a_procurement_manager	competes_in_mountain_biking_races	really_likes_Torchwood	volunteers_to_help_recent_immigrants_to_the_UK_to_learn_English	volunteers_to_help_recent_immigrants_to_the_UK_to_learn_English	3.17	na	n	a	change	6	7	6	7	Long	0
ID328	p41	41	21	0	0	HMW53.bmp	Phil	works_in_mechanical_engineering	has_been_kickboxing_for_18_months	volunteers_to_help_recent_immigrants_to_the_UK_to_learn_English	really_likes_Torchwood	volunteers_to_help_recent_immigrants_to_the_UK_to_learn_English	3.17	an	a	n	change	7	6	4	5	Long	-3
ID329	p41	41	21	0	0	HMW4.bmp	Ben	works_in_insurance	attends_a_boxing_club	recently_organised_a_litter_pick_in_a_local_park	likes_dancing_to_house_music	recently_organised_a_litter_pick_in_a_local_park	3.3	an	a	n	change	6	5	7	6	Long	1
ID330	p41	41	21	0	0	HMW5.bmp	Graham	is_a_sales_manager	enjoys_swimming	likes_dancing_to_house_music	recently_organised_a_litter_pick_in_a_local_park	recently_organised_a_litter_pick_in_a_local_park	3.3	na	n	a	change	6	8	4	6	Long	-2
ID331	p41	41	21	0	0	HMW44.bmp	Alex	is_a_project_manager	goes_cross-country_running	loves_Chinese_food	provides_respite_care_for_his_aunt_who_has_ME	provides_respite_care_for_his_aunt_who_has_ME	3.32	na	n	a	change	5	6	6	7	Long	1
ID332	p41	41	21	0	0	HMW9.bmp	Scott	is_an_advertising_agent	goes_hiking_as_often_as_possible	provides_respite_care_for_his_aunt_who_has_ME	loves_Chinese_food	provides_respite_care_for_his_aunt_who_has_ME	3.32	an	a	n	change	3	5	5	7	Long	2
ID333	p41	41	21	0	0	HMW22.bmp	Lewis	works_in_project_management	attends_a_karate_club	records_a_'talking_newspaper'_service_for_blind_and_partially-sighted_people	loves_watching_NCIS	records_a_'talking_newspaper'_service_for_blind_and_partially-sighted_people	3.4	an	a	n	change	3	5	5	3	Long	2
ID334	p41	41	21	0	0	HMW51.bmp	Nick	works_in_recruitment	goes_rowing	loves_watching_NCIS	records_a_'talking_newspaper'_service_for_blind_and_partially-sighted_people	records_a_'talking_newspaper'_service_for_blind_and_partially-sighted_people	3.4	na	n	a	change	5	7	7	6	Long	2
ID335	p41	41	21	0	0	HWM11.bmp	David	is_a_project_leader	has_regular_squash_games	regularly_looks_after_the_children_of_a_relative_with_multiple_sclerosis	is_really_into_playing_on_his_Wii	regularly_looks_after_the_children_of_a_relative_with_multiple_sclerosis	4.25	an	a	n	change	4	5	5	3	Long	1
ID336	p41	41	21	0	0	HMW30.bmp	Matthew	works_in_a_bank	enjoys_skiing	is_really_into_playing_on_his_Wii	regularly_looks_after_the_children_of_a_relative_with_multiple_sclerosis	regularly_looks_after_the_children_of_a_relative_with_multiple_sclerosis	4.25	na	n	a	change	3	5	5	3	Long	2
ID357	p105	105	21	0	0	HMW32.bmp	Mark	works_in_human_resources	has_been_kickboxing_for_18_months	is_really_into_playing_on_his_Wii	pays_for_his_niece_to_attend_university	pays_for_his_niece_to_attend_university	1.91	na	n	a	change	1	3	1	1	Long	0
ID358	p105	105	21	0	0	HMW.bmp	Oliver	is_a_civil_servant	attends_a_ju_jitsu_club	pays_for_his_niece_to_attend_university	is_really_into_playing_on_his_Wii	pays_for_his_niece_to_attend_university	1.91	an	a	n	change	1	1	1	1	Long	0
ID359	p105	105	21	0	0	HMW69.bmp	Neil	is_a_procurement_manager	plays_lacrosse	sponsors_a_Ugandan_child_to_attend_school	enjoys_playing_with_his_PS3	sponsors_a_Ugandan_child_to_attend_school	1.95	an	a	n	change	3	4	3	6	Long	0
ID360	p105	105	21	0	0	HMW25.bmp	Tony	works_in_development	has_been_doing_judo_for_4_years	enjoys_playing_with_his_PS3	sponsors_a_Ugandan_child_to_attend_school	sponsors_a_Ugandan_child_to_attend_school	1.95	na	n	a	change	7	5	6	6	Long	-1
ID361	p105	105	21	0	0	HMW8.bmp	Graham	is_a_mechanical_engineer	enjoys_swimming	likes_Indian_food	has_been_helping_to_maintain_a_nature_reserve	has_been_helping_to_maintain_a_nature_reserve	2.17	na	n	a	change	7	6	1	1	Long	-6
ID362	p105	105	21	0	0	HMW2.bmp	Luke	is_an_electrical_engineer	enjoys_playing_table_tennis	has_been_helping_to_maintain_a_nature_reserve	likes_Indian_food	has_been_helping_to_maintain_a_nature_reserve	2.17	an	a	n	change	4	7	1	1	Long	-3
ID363	p105	105	21	0	0	HWM16.bmp	Daniel	is_a_development_officer	loves_to_play_football	is_a_massive_fan_of_Heroes	volunteers_to_teach_a_trade_to_mentally_disabled_people_to_help_them_find_employment	volunteers_to_teach_a_trade_to_mentally_disabled_people_to_help_them_find_employment	2.21	na	n	a	change	9	9	4	7	Long	-5
ID364	p105	105	21	0	0	HMW89.bmp	Harry	works_in_project_management	enjoys_ultimate_frisbee	volunteers_to_teach_his_trade_to_mentally_disabled_people_to_help_them_find_employment	is_a_massive_fan_of_Heroes	volunteers_to_teach_his_trade_to_mentally_disabled_people_to_help_them_find_employment	2.21	an	a	n	change	8	8	4	7	Long	-4
ID365	p105	105	21	0	0	HMW26.bmp	James	works_in_journalism	goes_jogging	is_a_volunteer_coastguard	last_watched_Duplicity_at_the_cinema	is_a_volunteer_coastguard	2.91	an	a	n	change	4	7	1	1	Long	-3
ID366	p105	105	21	0	0	HMA2.bmp	Paul	works_in_a_bank	attends_a_kendo_club	last_watched_Duplicity_at_the_cinema	is_a_volunteer_coastguard	is_a_volunteer_coastguard	2.91	na	n	a	change	2	2	1	4	Long	-1
ID367	p105	105	21	0	0	HMW73.bmp	Alex	is_a_retail_manager	has_played_ice_hockey_for_3_years	enjoys_watching_the_Simpsons	is_an_unpaid_mentor_for_disruptive_children_at_a_local_school	is_an_unpaid_mentor_for_disruptive_children_at_a_local_school	2.92	na	n	a	change	4	7	4	8	Long	0
ID368	p105	105	21	0	0	HMW66.bmp	Nick	is_a_publisher	goes_hiking_as_often_as_possible	is_an_unpaid_mentor_for_disruptive_children_at_a_local_school	enjoys_watching_the_Simpsons	is_an_unpaid_mentor_for_disruptive_children_at_a_local_school	2.92	an	a	n	change	9	9	9	9	Long	0
ID369	p105	105	21	0	0	HWM11.bmp	Keith	works_in_insurance	has_been_fencing_for_2_years	last_saw_Batman_Forever_at_the_cinema	spent_his_gap_year_volunteering_with_a_conservation_charity_in_the_UK	spent_his_gap_year_volunteering_with_a_conservation_charity_in_the_UK	3.05	na	n	a	change	1	1	2	4	Long	1
ID370	p105	105	21	0	0	HMW22.bmp	Matthew	is_a_journalist	plays_rugby_league	spent_his_gap_year_volunteering_with_a_conservation_charity_in_the_UK	last_saw_Batman_Forever_at_the_cinema	spent_his_gap_year_volunteering_with_a_conservation_charity_in_the_UK	3.05	an	a	n	change	9	6	6	7	Long	-3
ID371	p105	105	21	0	0	HMW28.bmp	Andy	works_in_electrical_engineering	enjoys_archery	really_likes_Torchwood	volunteers_at_a_homeless_shelter	volunteers_at_a_homeless_shelter	3.11	na	n	a	change	1	1	1	1	Long	0
ID372	p105	105	21	0	0	HMW44.bmp	Tom	works_in_accountancy	attends_a_karate_club	volunteers_at_a_homeless_shelter	really_likes_Torchwood	volunteers_at_a_homeless_shelter	3.11	an	a	n	change	9	9	8	9	Long	-1
ID373	p105	105	21	0	0	HWM18.bmp	Jack	works_in_sales	has_regular_squash_games	likes_his_Xbox	recently_organised_a_litter_pick_in_a_local_park	recently_organised_a_litter_pick_in_a_local_park	3.3	na	n	a	change	1	1	1	1	Long	0
ID374	p105	105	21	0	0	HMA1.bmp	Ronan	is_a_graphic_designer	enjoys_kabaddi	recently_organised_a_litter_pick_in_a_local_park	likes_his_Xbox	recently_organised_a_litter_pick_in_a_local_park	3.3	an	a	n	change	7	4	1	1	Long	-6
ID375	p105	105	21	0	0	HMW38.bmp	Gary	works_in_the_civil_service	plays_badminton	likes_dancing_to_house_music	regularly_looks_after_the_children_of_a_relative_with_multiple_sclerosis	regularly_looks_after_the_children_of_a_relative_with_multiple_sclerosis	4.25	na	n	a	change	4	8	2	6	Long	-2
ID376	p105	105	21	0	0	HWM14.bmp	Sam	is_a_financial_assistant	enjoys_kite_surfing	regularly_looks_after_the_children_of_a_relative_with_multiple_sclerosis	likes_dancing_to_house_music	regularly_looks_after_the_children_of_a_relative_with_multiple_sclerosis	4.25	an	a	n	change	9	9	7	8	Long	-2
ID79	p15	15	22	1	1	HMW20.bmp	Jason	works_in_electrical_engineering	plays_for_his_local_Aussie-rules_football_team	is_a_police_community_support_officer	is_a_massive_fan_of_Heroes	is_a_police_community_support_officer	1.66	an	a	n	change	2	6	2	2	Long	0
ID80	p15	15	22	1	1	HMW21.bmp	Scott	is_a_medical_writer	goes_hiking_as_often_as_possible	is_a_massive_fan_of_Heroes	is_a_police_community_support_officer	is_a_police_community_support_officer	1.66	na	n	a	change	2	2	4	6	Long	2
ID81	p15	15	22	1	1	HMW50.bmp	Daniel	is_a_consultant	has_regular_squash_games	likes_his_Xbox	regularly_donates_blood	regularly_donates_blood	1.68	na	n	a	change	1	1	6	3	Long	5
ID82	p15	15	22	1	1	HMW3.bmp	David	is_a_journalist	competes_in_mountain_biking_races	regularly_donates_blood	likes_his_Xbox	regularly_donates_blood	1.68	an	a	n	change	2	3	4	4	Long	2
ID83	p15	15	22	1	1	HMW33.bmp	Graham	is_an_advertising_agent	enjoys_athletics	is_really_into_playing_on_his_Wii	sponsors_a_Ugandan_child_to_attend_school	sponsors_a_Ugandan_child_to_attend_school	1.95	na	n	a	change	1	2	5	7	Long	4
ID84	p15	15	22	1	1	HMW4.bmp	Matthew	is_a_graphic_designer	is_a_keen_hockey_player	sponsors_a_Ugandan_child_to_attend_school	is_really_into_playing_on_his_Wii	sponsors_a_Ugandan_child_to_attend_school	1.95	an	a	n	change	7	7	2	3	Long	-5
ID85	p15	15	22	1	1	HWM14.bmp	Mark	works_in_retail	enjoys_kabaddi	loves_watching_NCIS	has_been_helping_to_maintain_a_nature_reserve	has_been_helping_to_maintain_a_nature_reserve	2.17	na	n	a	change	4	5	2	2	Long	-2
ID86	p15	15	22	1	1	HMW30.bmp	Robbie	works_in_mechanical_engineering	attends_a_boxing_club	has_been_helping_to_maintain_a_nature_reserve	loves_watching_NCIS	has_been_helping_to_maintain_a_nature_reserve	2.17	an	a	n	change	1	1	1	1	Long	0
ID87	p15	15	22	1	1	HMA1.bmp	Craig	is_a_copy_editor	enjoys_gymnastics	listens_to_a_lot_of_rock_music	volunteers_to_teach_a_trade_to_mentally_disabled_people_to_help_them_find_employment	volunteers_to_teach_a_trade_to_mentally_disabled_people_to_help_them_find_employment	2.21	na	n	a	change	1	2	2	2	Long	1
ID88	p15	15	22	1	1	HWM11.bmp	Gary	is_a_retail_manager	enjoys_swimming	volunteers_to_teach_a_trade_to_mentally_disabled_people_to_help_them_find_employment	listens_to_a_lot_of_rock_music	volunteers_to_teach_a_trade_to_mentally_disabled_people_to_help_them_find_employment	2.21	an	a	n	change	1	3	2	2	Long	1
ID89	p15	15	22	1	1	HMW7.bmp	Sam	works_in_human_resources	enjoys_kite_surfing	last_saw_Gran_Torino_at_the_cinema	recently_organised_a_charity_raffle_to_buy_medical_equipment_for_a_local_hospital	recently_organised_a_charity_raffle_to_buy_medical_equipment_for_a_local_hospital	2.46	na	n	a	change	6	7	3	4	Long	-3
ID90	p15	15	22	1	1	HMA2.bmp	Tony	works_in_publishing	enjoys_archery	recently_organised_a_charity_raffle_to_buy_medical_equipment_for_a_local_hospital	last_saw_Gran_Torino_at_the_cinema	recently_organised_a_charity_raffle_to_buy_medical_equipment_for_a_local_hospital	2.46	an	a	n	change	1	3	2	2	Long	1
ID91	p15	15	22	1	1	HMW47.bmp	Andy	is_a_project_leader	goes_jogging	is_an_unpaid_mentor_for_disruptive_children_at_a_local_school	never_misses_an_episode_of_the_Flight_of_the_Conchords	is_an_unpaid_mentor_for_disruptive_children_at_a_local_school	2.92	an	a	n	change	3	7	2	3	Long	-1
ID92	p15	15	22	1	1	HMW25.bmp	Phil	works_in_recruitment	enjoys_playing_tennis	never_misses_an_episode_of_the_Flight_of_the_Conchords	is_an_unpaid_mentor_for_disruptive_children_at_a_local_school	is_an_unpaid_mentor_for_disruptive_children_at_a_local_school	2.92	na	n	a	change	1	1	5	3	Long	4
ID93	p15	15	22	1	1	HMW53.bmp	Alan	is_an_insurance_salesman	attends_a_ju_jitsu_club	enjoys_Italian_food	spent_his_gap_year_volunteering_with_a_conservation_charity_in_the_UK	spent_his_gap_year_volunteering_with_a_conservation_charity_in_the_UK	3.05	na	n	a	change	4	7	7	6	Long	3
ID94	p15	15	22	1	1	HMW5.bmp	Jo	is_a_publisher	plays_badminton	spent_his_gap_year_volunteering_with_a_conservation_charity_in_the_UK	enjoys_Italian_food	spent_his_gap_year_volunteering_with_a_conservation_charity_in_the_UK	3.05	an	a	n	change	5	7	3	6	Long	-2
ID95	p15	15	22	1	1	HMW58.bmp	Alex	is_an_accountant	has_played_ice_hockey_for_3_years	likes_dancing_to_house_music	volunteers_to_help_recent_immigrants_to_the_UK_to_learn_English	volunteers_to_help_recent_immigrants_to_the_UK_to_learn_English	3.17	na	n	a	change	7	8	2	2	Long	-5
ID96	p15	15	22	1	1	HMW26.bmp	Harry	works_in_sales	plays_baseball_for_a_local_team	volunteers_to_help_recent_immigrants_to_the_UK_to_learn_English	likes_dancing_to_house_music	volunteers_to_help_recent_immigrants_to_the_UK_to_learn_English	3.17	an	a	n	change	2	2	4	2	Long	2
ID97	p15	15	22	1	1	HMW89.bmp	Keith	works_in_graphic_design	has_been_kickboxing_for_18_months	really_likes_Torchwood	regularly_looks_after_the_children_of_a_relative_with_multiple_sclerosis	regularly_looks_after_the_children_of_a_relative_with_multiple_sclerosis	4.25	na	n	a	change	7	8	7	7	Long	0
ID98	p15	15	22	1	1	HMW9.bmp	Neil	works_in_insurance	attends_a_karate_club	regularly_looks_after_the_children_of_a_relative_with_multiple_sclerosis	really_likes_Torchwood	regularly_looks_after_the_children_of_a_relative_with_multiple_sclerosis	4.25	an	a	n	change	2	2	2	3	Long	0
ID219	p25	25	22	0	0	HMA2.bmp	Jo	works_in_electrical_engineering	goes_snowboarding	never_misses_an_episode_of_the_Flight_of_the_Conchords	is_a_police_community_support_officer	is_a_police_community_support_officer	1.66	na	n	a	change	1	1	2	3	Long	1
ID220	p25	25	22	0	0	HMW68.bmp	Oliver	works_in_advertising	enjoys_kabaddi	is_a_police_community_support_officer	never_misses_an_episode_of_the_Flight_of_the_Conchords	is_a_police_community_support_officer	1.66	an	a	n	change	2	1	2	2	Long	0
ID221	p25	25	22	0	0	HWM17.bmp	Alan	works_in_development	plays_rugby_league	enjoys_playing_with_his_PS3	regularly_donates_blood	regularly_donates_blood	1.68	na	n	a	change	4	4	6	6	Long	2
ID222	p25	25	22	0	0	HWM14.bmp	Andy	is_a_journalist	plays_basketball	regularly_donates_blood	enjoys_playing_with_his_PS3	regularly_donates_blood	1.68	an	a	n	change	4	4	3	2	Long	-1
ID223	p25	25	22	0	0	HMW3.bmp	Keiran	is_a_development_officer	enjoys_athletics	enjoys_watching_the_Simpsons	sponsors_a_Ugandan_child_to_attend_school	sponsors_a_Ugandan_child_to_attend_school	1.95	na	n	a	change	3	4	3	4	Long	0
ID224	p25	25	22	0	0	HMW8.bmp	Kyle	is_a_civil_servant	attends_a_kendo_club	sponsors_a_Ugandan_child_to_attend_school	enjoys_watching_the_Simpsons	sponsors_a_Ugandan_child_to_attend_school	1.95	an	a	n	change	5	4	4	6	Long	-1
ID225	p25	25	22	0	0	HMA1.bmp	Grant	works_in_sales	enjoys_ultimate_frisbee	has_been_helping_to_maintain_a_nature_reserve	likes_listening_to_rap_music	has_been_helping_to_maintain_a_nature_reserve	2.17	an	a	n	change	1	1	2	3	Long	1
ID226	p25	25	22	0	0	HMW58.bmp	Keith	works_in_publishing	enjoys_gymnastics	likes_listening_to_rap_music	has_been_helping_to_maintain_a_nature_reserve	has_been_helping_to_maintain_a_nature_reserve	2.17	na	n	a	change	3	3	7	7	Long	4
ID227	p25	25	22	0	0	HMW26.bmp	Craig	is_an_insurance_salesman	plays_baseball_for_a_local_team	is_a_massive_fan_of_Heroes	spent_his_gap_year_volunteering_with_a_conservation_charity_in_the_UK	spent_his_gap_year_volunteering_with_a_conservation_charity_in_the_UK	3.05	na	n	a	change	2	2	5	4	Long	3
ID228	p25	25	22	0	0	HMW20.bmp	Mark	is_a_financial_assistant	plays_for_the_local_American_football_team	spent_his_gap_year_volunteering_with_a_conservation_charity_in_the_UK	is_a_massive_fan_of_Heroes	spent_his_gap_year_volunteering_with_a_conservation_charity_in_the_UK	3.05	an	a	n	change	1	1	1	1	Long	0
ID229	p25	25	22	0	0	HMW66.bmp	Jack	is_a_procurement_manager	competes_in_mountain_biking_races	really_likes_Torchwood	volunteers_to_help_recent_immigrants_to_the_UK_to_learn_English	volunteers_to_help_recent_immigrants_to_the_UK_to_learn_English	3.17	na	n	a	change	4	4	3	3	Long	-1
ID230	p25	25	22	0	0	HMW53.bmp	Phil	works_in_mechanical_engineering	has_been_kickboxing_for_18_months	volunteers_to_help_recent_immigrants_to_the_UK_to_learn_English	really_likes_Torchwood	volunteers_to_help_recent_immigrants_to_the_UK_to_learn_English	3.17	an	a	n	change	2	3	5	5	Long	3
ID231	p25	25	22	0	0	HMW4.bmp	Ben	works_in_insurance	attends_a_boxing_club	recently_organised_a_litter_pick_in_a_local_park	likes_dancing_to_house_music	recently_organised_a_litter_pick_in_a_local_park	3.3	an	a	n	change	3	3	3	5	Long	0
ID232	p25	25	22	0	0	HMW5.bmp	Graham	is_a_sales_manager	enjoys_swimming	likes_dancing_to_house_music	recently_organised_a_litter_pick_in_a_local_park	recently_organised_a_litter_pick_in_a_local_park	3.3	na	n	a	change	4	3	5	5	Long	1
ID233	p25	25	22	0	0	HMW44.bmp	Alex	is_a_project_manager	goes_cross-country_running	loves_Chinese_food	provides_respite_care_for_his_aunt_who_has_ME	provides_respite_care_for_his_aunt_who_has_ME	3.32	na	n	a	change	7	7	7	8	Long	0
ID234	p25	25	22	0	0	HMW9.bmp	Scott	is_an_advertising_agent	goes_hiking_as_often_as_possible	provides_respite_care_for_his_aunt_who_has_ME	loves_Chinese_food	provides_respite_care_for_his_aunt_who_has_ME	3.32	an	a	n	change	5	5	6	6	Long	1
ID235	p25	25	22	0	0	HMW22.bmp	Lewis	works_in_project_management	attends_a_karate_club	records_a_'talking_newspaper'_service_for_blind_and_partially-sighted_people	loves_watching_NCIS	records_a_'talking_newspaper'_service_for_blind_and_partially-sighted_people	3.4	an	a	n	change	3	1	2	2	Long	-1
ID236	p25	25	22	0	0	HMW51.bmp	Nick	works_in_recruitment	goes_rowing	loves_watching_NCIS	records_a_'talking_newspaper'_service_for_blind_and_partially-sighted_people	records_a_'talking_newspaper'_service_for_blind_and_partially-sighted_people	3.4	na	n	a	change	4	3	5	4	Long	1
ID237	p25	25	22	0	0	HWM11.bmp	David	is_a_project_leader	has_regular_squash_games	regularly_looks_after_the_children_of_a_relative_with_multiple_sclerosis	is_really_into_playing_on_his_Wii	regularly_looks_after_the_children_of_a_relative_with_multiple_sclerosis	4.25	an	a	n	change	2	3	1	1	Long	-1
ID238	p25	25	22	0	0	HMW30.bmp	Matthew	works_in_a_bank	enjoys_skiing	is_really_into_playing_on_his_Wii	regularly_looks_after_the_children_of_a_relative_with_multiple_sclerosis	regularly_looks_after_the_children_of_a_relative_with_multiple_sclerosis	4.25	na	n	a	change	1	1	2	2	Long	1
ID337	p42	42	22	1	0	HMA2.bmp	Jo	works_in_electrical_engineering	goes_snowboarding	never_misses_an_episode_of_the_Flight_of_the_Conchords	is_a_police_community_support_officer	is_a_police_community_support_officer	1.66	na	n	a	change	2	1	3	2	Long	1
ID338	p42	42	22	1	0	HMW68.bmp	Oliver	works_in_advertising	enjoys_kabaddi	is_a_police_community_support_officer	never_misses_an_episode_of_the_Flight_of_the_Conchords	is_a_police_community_support_officer	1.66	an	a	n	change	7	5	3	4	Long	-4
ID339	p42	42	22	1	0	HWM17.bmp	Alan	works_in_development	plays_rugby_league	enjoys_playing_with_his_PS3	regularly_donates_blood	regularly_donates_blood	1.68	na	n	a	change	6	7	7	6	Long	1
ID340	p42	42	22	1	0	HWM14.bmp	Andy	is_a_journalist	plays_basketball	regularly_donates_blood	enjoys_playing_with_his_PS3	regularly_donates_blood	1.68	an	a	n	change	7	6	4	5	Long	-3
ID341	p42	42	22	1	0	HMW3.bmp	Keiran	is_a_development_officer	enjoys_athletics	enjoys_watching_the_Simpsons	sponsors_a_Ugandan_child_to_attend_school	sponsors_a_Ugandan_child_to_attend_school	1.95	na	n	a	change	4	6	6	5	Long	2
ID342	p42	42	22	1	0	HMW8.bmp	Kyle	is_a_civil_servant	attends_a_kendo_club	sponsors_a_Ugandan_child_to_attend_school	enjoys_watching_the_Simpsons	sponsors_a_Ugandan_child_to_attend_school	1.95	an	a	n	change	6	4	4	5	Long	-2
ID343	p42	42	22	1	0	HMA1.bmp	Grant	works_in_sales	enjoys_ultimate_frisbee	has_been_helping_to_maintain_a_nature_reserve	likes_listening_to_rap_music	has_been_helping_to_maintain_a_nature_reserve	2.17	an	a	n	change	4	2	3	4	Long	-1
ID344	p42	42	22	1	0	HMW58.bmp	Keith	works_in_publishing	enjoys_gymnastics	likes_listening_to_rap_music	has_been_helping_to_maintain_a_nature_reserve	has_been_helping_to_maintain_a_nature_reserve	2.17	na	n	a	change	4	7	7	5	Long	3
ID345	p42	42	22	1	0	HMW26.bmp	Craig	is_an_insurance_salesman	plays_baseball_for_a_local_team	is_a_massive_fan_of_Heroes	spent_his_gap_year_volunteering_with_a_conservation_charity_in_the_UK	spent_his_gap_year_volunteering_with_a_conservation_charity_in_the_UK	3.05	na	n	a	change	3	3	4	5	Long	1
ID346	p42	42	22	1	0	HMW20.bmp	Mark	is_a_financial_assistant	plays_for_the_local_American_football_team	spent_his_gap_year_volunteering_with_a_conservation_charity_in_the_UK	is_a_massive_fan_of_Heroes	spent_his_gap_year_volunteering_with_a_conservation_charity_in_the_UK	3.05	an	a	n	change	6	5	3	4	Long	-3
ID347	p42	42	22	1	0	HMW66.bmp	Jack	is_a_procurement_manager	competes_in_mountain_biking_races	really_likes_Torchwood	volunteers_to_help_recent_immigrants_to_the_UK_to_learn_English	volunteers_to_help_recent_immigrants_to_the_UK_to_learn_English	3.17	na	n	a	change	7	6	6	5	Long	-1
ID348	p42	42	22	1	0	HMW53.bmp	Phil	works_in_mechanical_engineering	has_been_kickboxing_for_18_months	volunteers_to_help_recent_immigrants_to_the_UK_to_learn_English	really_likes_Torchwood	volunteers_to_help_recent_immigrants_to_the_UK_to_learn_English	3.17	an	a	n	change	4	5	7	6	Long	3
ID349	p42	42	22	1	0	HMW4.bmp	Ben	works_in_insurance	attends_a_boxing_club	recently_organised_a_litter_pick_in_a_local_park	likes_dancing_to_house_music	recently_organised_a_litter_pick_in_a_local_park	3.3	an	a	n	change	4	3	2	1	Long	-2
ID350	p42	42	22	1	0	HMW5.bmp	Graham	is_a_sales_manager	enjoys_swimming	likes_dancing_to_house_music	recently_organised_a_litter_pick_in_a_local_park	recently_organised_a_litter_pick_in_a_local_park	3.3	na	n	a	change	5	6	5	4	Long	0
ID351	p42	42	22	1	0	HMW44.bmp	Alex	is_a_project_manager	goes_cross-country_running	loves_Chinese_food	provides_respite_care_for_his_aunt_who_has_ME	provides_respite_care_for_his_aunt_who_has_ME	3.32	na	n	a	change	6	7	7	5	Long	1
ID352	p42	42	22	1	0	HMW9.bmp	Scott	is_an_advertising_agent	goes_hiking_as_often_as_possible	provides_respite_care_for_his_aunt_who_has_ME	loves_Chinese_food	provides_respite_care_for_his_aunt_who_has_ME	3.32	an	a	n	change	1	4	4	5	Long	3
ID353	p42	42	22	1	0	HMW22.bmp	Lewis	works_in_project_management	attends_a_karate_club	records_a_'talking_newspaper'_service_for_blind_and_partially-sighted_people	loves_watching_NCIS	records_a_'talking_newspaper'_service_for_blind_and_partially-sighted_people	3.4	an	a	n	change	5	2	5	4	Long	0
ID354	p42	42	22	1	0	HMW51.bmp	Nick	works_in_recruitment	goes_rowing	loves_watching_NCIS	records_a_'talking_newspaper'_service_for_blind_and_partially-sighted_people	records_a_'talking_newspaper'_service_for_blind_and_partially-sighted_people	3.4	na	n	a	change	5	4	5	6	Long	0
ID355	p42	42	22	1	0	HWM11.bmp	David	is_a_project_leader	has_regular_squash_games	regularly_looks_after_the_children_of_a_relative_with_multiple_sclerosis	is_really_into_playing_on_his_Wii	regularly_looks_after_the_children_of_a_relative_with_multiple_sclerosis	4.25	an	a	n	change	7	6	4	5	Long	-3
ID356	p42	42	22	1	0	HMW30.bmp	Matthew	works_in_a_bank	enjoys_skiing	is_really_into_playing_on_his_Wii	regularly_looks_after_the_children_of_a_relative_with_multiple_sclerosis	regularly_looks_after_the_children_of_a_relative_with_multiple_sclerosis	4.25	na	n	a	change	7	5	6	4	Long	-1
ID259	p27	27	23	0	1	HMW51.bmp	Ben	is_a_procurement_manager	enjoys_kite_surfing	is_a_police_community_support_officer	is_a_fan_of_Thai_food	is_a_police_community_support_officer	1.66	an	a	n	change	3	5	6	6	Long	3
ID260	p27	27	23	0	1	HMW.bmp	Tony	is_a_project_manager	loves_to_go_surfing	is_a_fan_of_Thai_food	is_a_police_community_support_officer	is_a_police_community_support_officer	1.66	na	n	a	change	4	4	4	5	Long	0
ID261	p27	27	23	0	1	HMW21.bmp	Brian	works_in_project_management	enjoys_skiing	loves_watching_NCIS	sponsors_a_Ugandan_child_to_attend_school	sponsors_a_Ugandan_child_to_attend_school	1.95	na	n	a	change	3	4	5	6	Long	2
ID262	p27	27	23	0	1	HWM17.bmp	Sam	is_a_banker	enjoys_ultimate_frisbee	sponsors_a_Ugandan_child_to_attend_school	loves_watching_NCIS	sponsors_a_Ugandan_child_to_attend_school	1.95	an	a	n	change	7	6	5	6	Long	-2
ID263	p27	27	23	0	1	HMW73.bmp	Gary	works_in_accountancy	plays_badminton	last_watched_Duplicity_at_the_cinema	has_been_helping_to_maintain_a_nature_reserve	has_been_helping_to_maintain_a_nature_reserve	2.17	na	n	a	change	5	6	4	5	Long	-1
ID264	p27	27	23	0	1	HMW22.bmp	Neil	works_in_consultantcy	enjoys_playing_table_tennis	has_been_helping_to_maintain_a_nature_reserve	last_watched_Duplicity_at_the_cinema	has_been_helping_to_maintain_a_nature_reserve	2.17	an	a	n	change	6	4	4	5	Long	-2
ID265	p27	27	23	0	1	HMW26.bmp	James	is_a_human_resources_manager	plays_lacrosse	never_misses_an_episode_of_the_Flight_of_the_Conchords	spent_his_gap_year_volunteering_with_a_conservation_charity_in_the_UK	spent_his_gap_year_volunteering_with_a_conservation_charity_in_the_UK	3.05	na	n	a	change	8	6	6	6	Long	-2
ID266	p27	27	23	0	1	HWM11.bmp	Kyle	is_a_publisher	is_a_keen_hockey_player	spent_his_gap_year_volunteering_with_a_conservation_charity_in_the_UK	never_misses_an_episode_of_the_Flight_of_the_Conchords	spent_his_gap_year_volunteering_with_a_conservation_charity_in_the_UK	3.05	an	a	n	change	6	6	7	7	Long	1
ID267	p27	27	23	0	1	HMW30.bmp	Andy	is_an_accountant	attends_a_boxing_club	volunteers_at_a_homeless_shelter	likes_Indian_food	volunteers_at_a_homeless_shelter	3.11	an	a	n	change	3	6	5	6	Long	2
ID268	p27	27	23	0	1	HMW9.bmp	John	works_in_graphic_design	enjoys_gymnastics	volunteers_at_a_'homework_club'_for_school_children	likes_dancing_to_house_music	volunteers_at_a_'homework_club'_for_school_children	3.11	an	a	n	change	6	5	2	3	Long	-4
ID269	p27	27	23	0	1	HMW28.bmp	Keith	works_in_sales	is_a_keen_rock_climber	likes_dancing_to_house_music	volunteers_at_a_'homework_club'_for_school_children	volunteers_at_a_'homework_club'_for_school_children	3.11	na	n	a	change	3	3	5	4	Long	2
ID270	p27	27	23	0	1	HMW66.bmp	Robbie	is_an_insurance_salesman	has_been_kickboxing_for_18_months	likes_Indian_food	volunteers_at_a_homeless_shelter	volunteers_at_a_homeless_shelter	3.11	na	n	a	change	4	6	6	6	Long	2
ID271	p27	27	23	0	1	HMW46.bmp	Phil	works_in_journalism	enjoys_swimming	likes_listening_to_bhangra	volunteers_to_help_recent_immigrants_to_the_UK_to_learn_English	volunteers_to_help_recent_immigrants_to_the_UK_to_learn_English	3.17	na	n	a	change	4	3	7	5	Long	3
ID272	p27	27	23	0	1	HMW15.bmp	Scott	works_in_development	plays_for_his_local_Aussie-rules_football_team	volunteers_to_help_recent_immigrants_to_the_UK_to_learn_English	likes_listening_to_bhangra	volunteers_to_help_recent_immigrants_to_the_UK_to_learn_English	3.17	an	a	n	change	8	6	5	6	Long	-3
ID273	p27	27	23	0	1	HMW69.bmp	Alasdair	is_a_copy_editor	has_been_doing_judo_for_4_years	loves_Chinese_food	records_a_'talking_newspaper'_service_for_blind_and_partially-sighted_people	records_a_'talking_newspaper'_service_for_blind_and_partially-sighted_people	3.4	na	n	a	change	4	3	6	5	Long	2
ID274	p27	27	23	0	1	HMW5.bmp	Peter	is_a_retail_manager	plays_rugby_league	records_a_'talking_newspaper'_service_for_blind_and_partially-sighted_people	loves_Chinese_food	records_a_'talking_newspaper'_service_for_blind_and_partially-sighted_people	3.4	an	a	n	change	6	4	6	5	Long	0
ID275	p27	27	23	0	1	HMA1.bmp	Craig	is_a_civil_servant	goes_diving_regularly	is_really_into_playing_on_his_Wii	volunteers_to_help_local_school_children_with_their_reading	volunteers_to_help_local_school_children_with_their_reading	3.78	na	n	a	change	3	3	7	5	Long	4
ID276	p27	27	23	0	1	HMW2.bmp	Harry	works_in_the_civil_service	goes_cross-country_running	volunteers_to_help_local_school_children_with_their_reading	is_really_into_playing_on_his_Wii	volunteers_to_help_local_school_children_with_their_reading	3.78	an	a	n	change	4	3	3	4	Long	-1
ID277	p27	27	23	0	1	HWM14.bmp	Daniel	is_a_recruitment_officer	has_regular_squash_games	likes_his_Xbox	regularly_looks_after_the_children_of_a_relative_with_multiple_sclerosis	regularly_looks_after_the_children_of_a_relative_with_multiple_sclerosis	4.25	na	n	a	change	2	2	6	6	Long	4
ID278	p27	27	23	0	1	HMW3.bmp	David	is_a_graphic_designer	goes_snowboarding	regularly_looks_after_the_children_of_a_relative_with_multiple_sclerosis	likes_his_Xbox	regularly_looks_after_the_children_of_a_relative_with_multiple_sclerosis	4.25	an	a	n	change	7	6	3	4	Long	-4
ID395	p111	111	23	1	1	HMW32.bmp	Mark	works_in_human_resources	has_been_kickboxing_for_18_months	is_really_into_playing_on_his_Wii	pays_for_his_niece_to_attend_university	pays_for_his_niece_to_attend_university	1.91	na	n	a	change	1	1	1	1	Long	0
ID396	p111	111	23	1	1	HMW.bmp	Oliver	is_a_civil_servant	attends_a_ju_jitsu_club	pays_for_his_niece_to_attend_university	is_really_into_playing_on_his_Wii	pays_for_his_niece_to_attend_university	1.91	an	a	n	change	1	1	1	1	Long	0
ID397	p111	111	23	1	1	HMW69.bmp	Neil	is_a_procurement_manager	plays_lacrosse	sponsors_a_Ugandan_child_to_attend_school	enjoys_playing_with_his_PS3	sponsors_a_Ugandan_child_to_attend_school	1.95	an	a	n	change	4	4	4	5	Long	0
ID398	p111	111	23	1	1	HMW25.bmp	Tony	works_in_development	has_been_doing_judo_for_4_years	enjoys_playing_with_his_PS3	sponsors_a_Ugandan_child_to_attend_school	sponsors_a_Ugandan_child_to_attend_school	1.95	na	n	a	change	4	3	7	5	Long	3
ID399	p111	111	23	1	1	HMW8.bmp	Graham	is_a_mechanical_engineer	enjoys_swimming	likes_Indian_food	has_been_helping_to_maintain_a_nature_reserve	has_been_helping_to_maintain_a_nature_reserve	2.17	na	n	a	change	4	4	4	3	Long	0
ID400	p111	111	23	1	1	HMW2.bmp	Luke	is_an_electrical_engineer	enjoys_playing_table_tennis	has_been_helping_to_maintain_a_nature_reserve	likes_Indian_food	has_been_helping_to_maintain_a_nature_reserve	2.17	an	a	n	change	1	1	1	1	Long	0
ID401	p111	111	23	1	1	HWM16.bmp	Daniel	is_a_development_officer	loves_to_play_football	is_a_massive_fan_of_Heroes	volunteers_to_teach_a_trade_to_mentally_disabled_people_to_help_them_find_employment	volunteers_to_teach_a_trade_to_mentally_disabled_people_to_help_them_find_employment	2.21	na	n	a	change	2	2	1	2	Long	-1
ID402	p111	111	23	1	1	HMW89.bmp	Harry	works_in_project_management	enjoys_ultimate_frisbee	volunteers_to_teach_his_trade_to_mentally_disabled_people_to_help_them_find_employment	is_a_massive_fan_of_Heroes	volunteers_to_teach_his_trade_to_mentally_disabled_people_to_help_them_find_employment	2.21	an	a	n	change	2	2	2	2	Long	0
ID403	p111	111	23	1	1	HMW26.bmp	James	works_in_journalism	goes_jogging	is_a_volunteer_coastguard	last_watched_Duplicity_at_the_cinema	is_a_volunteer_coastguard	2.91	an	a	n	change	3	2	6	7	Long	3
ID404	p111	111	23	1	1	HMA2.bmp	Paul	works_in_a_bank	attends_a_kendo_club	last_watched_Duplicity_at_the_cinema	is_a_volunteer_coastguard	is_a_volunteer_coastguard	2.91	na	n	a	change	1	1	2	2	Long	1
ID405	p111	111	23	1	1	HMW73.bmp	Alex	is_a_retail_manager	has_played_ice_hockey_for_3_years	enjoys_watching_the_Simpsons	is_an_unpaid_mentor_for_disruptive_children_at_a_local_school	is_an_unpaid_mentor_for_disruptive_children_at_a_local_school	2.92	na	n	a	change	4	7	8	6	Long	4
ID406	p111	111	23	1	1	HMW66.bmp	Nick	is_a_publisher	goes_hiking_as_often_as_possible	is_an_unpaid_mentor_for_disruptive_children_at_a_local_school	enjoys_watching_the_Simpsons	is_an_unpaid_mentor_for_disruptive_children_at_a_local_school	2.92	an	a	n	change	8	7	7	5	Long	-1
ID407	p111	111	23	1	1	HWM11.bmp	Keith	works_in_insurance	has_been_fencing_for_2_years	last_saw_Batman_Forever_at_the_cinema	spent_his_gap_year_volunteering_with_a_conservation_charity_in_the_UK	spent_his_gap_year_volunteering_with_a_conservation_charity_in_the_UK	3.05	na	n	a	change	1	1	2	2	Long	1
ID408	p111	111	23	1	1	HMW22.bmp	Matthew	is_a_journalist	plays_rugby_league	spent_his_gap_year_volunteering_with_a_conservation_charity_in_the_UK	last_saw_Batman_Forever_at_the_cinema	spent_his_gap_year_volunteering_with_a_conservation_charity_in_the_UK	3.05	an	a	n	change	5	4	5	4	Long	0
ID409	p111	111	23	1	1	HMW28.bmp	Andy	works_in_electrical_engineering	enjoys_archery	really_likes_Torchwood	volunteers_at_a_homeless_shelter	volunteers_at_a_homeless_shelter	3.11	na	n	a	change	2	2	2	1	Long	0
ID410	p111	111	23	1	1	HMW44.bmp	Tom	works_in_accountancy	attends_a_karate_club	volunteers_at_a_homeless_shelter	really_likes_Torchwood	volunteers_at_a_homeless_shelter	3.11	an	a	n	change	8	7	7	4	Long	-1
ID411	p111	111	23	1	1	HWM18.bmp	Jack	works_in_sales	has_regular_squash_games	likes_his_Xbox	recently_organised_a_litter_pick_in_a_local_park	recently_organised_a_litter_pick_in_a_local_park	3.3	na	n	a	change	1	1	1	2	Long	0
ID412	p111	111	23	1	1	HMA1.bmp	Ronan	is_a_graphic_designer	enjoys_kabaddi	recently_organised_a_litter_pick_in_a_local_park	likes_his_Xbox	recently_organised_a_litter_pick_in_a_local_park	3.3	an	a	n	change	1	1	1	1	Long	0
ID413	p111	111	23	1	1	HMW38.bmp	Gary	works_in_the_civil_service	plays_badminton	likes_dancing_to_house_music	regularly_looks_after_the_children_of_a_relative_with_multiple_sclerosis	regularly_looks_after_the_children_of_a_relative_with_multiple_sclerosis	4.25	na	n	a	change	4	4	5	4	Long	1
ID414	p111	111	23	1	1	HWM14.bmp	Sam	is_a_financial_assistant	enjoys_kite_surfing	regularly_looks_after_the_children_of_a_relative_with_multiple_sclerosis	likes_dancing_to_house_music	regularly_looks_after_the_children_of_a_relative_with_multiple_sclerosis	4.25	an	a	n	change	7	6	3	5	Long	-4
ID1	p2	2	18	1	1	HMW9.bmp	Jack	is_a_banker	enjoys_ultimate_frisbee	regularly_donates_blood	listens_to_a_lot_of_rock_music	regularly_donates_blood	1.68	an	a	n	change	2	2	4	2	Short	0
ID2	p2	2	18	1	1	HMW58.bmp	Phil	is_a_civil_servant	attends_a_kendo_club	listens_to_a_lot_of_rock_music	regularly_donates_blood	regularly_donates_blood	1.68	na	n	a	change	8	7	4	2	Short	-5
ID3	p2	2	18	1	1	HMW32.bmp	Peter	works_in_sales	plays_lacrosse	is_really_into_playing_on_his_Wii	has_been_helping_to_maintain_a_nature_reserve	has_been_helping_to_maintain_a_nature_reserve	2.17	na	n	a	change	2	1	3	2	Short	1
ID4	p2	2	18	1	1	HMW20.bmp	Sam	is_a_journalist	enjoys_archery	has_been_helping_to_maintain_a_nature_reserve	is_really_into_playing_on_his_Wii	has_been_helping_to_maintain_a_nature_reserve	2.17	an	a	n	change	4	2	2	2	Short	0
ID5	p2	2	18	1	1	HMW89.bmp	Daniel	works_in_recruitment	is_a_keen_rock_climber	recently_organised_a_charity_raffle_to_buy_medical_equipment_for_a_local_hospital	really_likes_Torchwood	recently_organised_a_charity_raffle_to_buy_medical_equipment_for_a_local_hospital	2.46	an	a	n	change	4	2	5	4	Short	2
ID6	p2	2	18	1	1	HMA1.bmp	Harry	works_in_publishing	plays_badminton	really_likes_Torchwood	recently_organised_a_charity_raffle_to_buy_medical_equipment_for_a_local_hospital	recently_organised_a_charity_raffle_to_buy_medical_equipment_for_a_local_hospital	2.46	na	n	a	change	4	2	6	3	Short	1
ID7	p2	2	18	1	1	HMW22.bmp	Brian	works_in_a_bank	has_regular_squash_games	volunteers_at_a_'homework_club'_for_school_children	last_watched_Duplicity_at_the_cinema	volunteers_at_a_'homework_club'_for_school_children	3.11	an	a	n	change	4	2	4	1	Short	-1
ID8	p2	2	18	1	1	HMW38.bmp	Luke	works_in_insurance	enjoys_kite_surfing	last_watched_Duplicity_at_the_cinema	volunteers_at_a_'homework_club'_for_school_children	volunteers_at_a_'homework_club'_for_school_children	3.11	na	n	a	change	5	5	6	4	Short	-1
ID9	p2	2	18	1	1	HMW33.bmp	Jo	is_a_development_officer	attends_a_boxing_club	likes_dancing_to_house_music	volunteers_to_help_recent_immigrants_to_the_UK_to_learn_English	volunteers_to_help_recent_immigrants_to_the_UK_to_learn_English	3.17	na	n	a	change	5	5	4	2	Short	-3
ID10	p2	2	18	1	1	HMW28.bmp	Mark	works_in_mechanical_engineering	plays_rugby_league	volunteers_to_help_recent_immigrants_to_the_UK_to_learn_English	likes_dancing_to_house_music	volunteers_to_help_recent_immigrants_to_the_UK_to_learn_English	3.17	an	a	n	change	3	2	3	2	Short	0
ID11	p2	2	18	1	1	HMW25.bmp	Howard	is_an_accountant	attends_a_karate_club	recently_organised_a_litter_pick_in_a_local_park	enjoys_playing_with_his_PS3	recently_organised_a_litter_pick_in_a_local_park	3.3	an	a	n	change	5	5	4	6	Short	1
ID12	p2	2	18	1	1	HMW.bmp	Ronan	works_in_accountancy	goes_hiking_as_often_as_possible	enjoys_playing_with_his_PS3	recently_organised_a_litter_pick_in_a_local_park	recently_organised_a_litter_pick_in_a_local_park	3.3	na	n	a	change	3	2	4	2	Short	0
ID13	p2	2	18	1	1	HMW46.bmp	Alasdair	works_in_project_management	goes_rowing	provides_respite_care_for_his_aunt_who_has_ME	last_saw_Gran_Torino_at_the_cinema	provides_respite_care_for_his_aunt_who_has_ME	3.32	an	a	n	change	6	6	5	4	Short	-2
ID14	p2	2	18	1	1	HMW66.bmp	Jason	is_a_medical_writer	goes_snowboarding	last_saw_Gran_Torino_at_the_cinema	provides_respite_care_for_his_aunt_who_has_ME	provides_respite_care_for_his_aunt_who_has_ME	3.32	na	n	a	change	5	3	7	7	Short	4
ID15	p2	2	18	1	1	HMW73.bmp	Kyle	is_a_retail_manager	enjoys_playing_table_tennis	volunteers_to_help_local_school_children_with_their_reading	likes_listening_to_bhangra	volunteers_to_help_local_school_children_with_their_reading	3.78	an	a	n	change	6	5	3	5	Short	0
ID16	p2	2	18	1	1	HMW21.bmp	Steve	works_in_graphic_design	goes_diving_regularly	likes_listening_to_bhangra	volunteers_to_help_local_school_children_with_their_reading	volunteers_to_help_local_school_children_with_their_reading	3.78	na	n	a	change	3	3	6	6	Short	3
ID17	p2	2	18	1	1	HMW69.bmp	Neil	is_an_advertising_agent	loves_to_play_football	likes_listening_to_rap_music	does_the_shopping_for_an_elderly_neighbour	does_the_shopping_for_an_elderly_neighbour	4.41	na	n	a	change	2	2	6	4	Short	2
ID18	p2	2	18	1	1	HMW2.bmp	Paul	works_in_the_civil_service	has_been_fencing_for_2_years	does_the_shopping_for_an_elderly_neighbour	likes_listening_to_rap_music	does_the_shopping_for_an_elderly_neighbour	4.41	an	a	n	change	3	2	4	1	Short	-1
ID39	p12	12	18	1	0	HMW4.bmp	Andy	is_a_copy_editor	enjoys_playing_tennis	volunteers_to_teach_a_trade_to_mentally_disabled_people_to_help_them_find_employment	last_saw_Batman_Forever_at_the_cinema	volunteers_to_teach_a_trade_to_mentally_disabled_people_to_help_them_find_employment	2.21	an	a	n	change	1	1	2	1	Short	0
ID40	p12	12	18	1	0	HWM16.bmp	Phil	is_a_project_leader	loves_to_play_football	last_saw_Batman_Forever_at_the_cinema	volunteers_to_teach_a_trade_to_mentally_disabled_people_to_help_them_find_employment	volunteers_to_teach_a_trade_to_mentally_disabled_people_to_help_them_find_employment	2.21	na	n	a	change	2	2	2	1	Short	-1
ID41	p12	12	18	1	0	HWM11.bmp	George	works_in_sales	enjoys_athletics	recently_organised_a_charity_raffle_to_buy_medical_equipment_for_a_local_hospital	loves_Chinese_food	recently_organised_a_charity_raffle_to_buy_medical_equipment_for_a_local_hospital	2.46	an	a	n	change	2	1	2	1	Short	0
ID42	p12	12	18	1	0	HMW9.bmp	James	works_in_journalism	attends_a_ju_jitsu_club	loves_Chinese_food	recently_organised_a_charity_raffle_to_buy_medical_equipment_for_a_local_hospital	recently_organised_a_charity_raffle_to_buy_medical_equipment_for_a_local_hospital	2.46	na	n	a	change	2	2	5	1	Short	-1
ID43	p12	12	18	1	0	HMW15.bmp	Alan	is_a_mechanical_engineer	enjoys_archery	is_really_into_playing_on_his_Wii	is_a_volunteer_coastguard	is_a_volunteer_coastguard	2.91	na	n	a	change	1	1	2	1	Short	0
ID44	p12	12	18	1	0	HMW58.bmp	Matthew	is_an_advertising_agent	enjoys_gymnastics	is_a_volunteer_coastguard	is_really_into_playing_on_his_Wii	is_a_volunteer_coastguard	2.91	an	a	n	change	1	1	1	1	Short	0
ID45	p12	12	18	1	0	HMW.bmp	Daniel	works_in_the_finance_sector	goes_hiking_as_often_as_possible	is_an_unpaid_mentor_for_disruptive_children_at_a_local_school	loves_watching_NCIS	is_an_unpaid_mentor_for_disruptive_children_at_a_local_school	2.92	an	a	n	change	1	1	1	1	Short	0
ID46	p12	12	18	1	0	HMW68.bmp	Mark	works_in_human_resources	plays_Gaelic_football	loves_watching_NCIS	is_an_unpaid_mentor_for_disruptive_children_at_a_local_school	is_an_unpaid_mentor_for_disruptive_children_at_a_local_school	2.92	na	n	a	change	1	1	5	1	Short	0
ID47	p12	12	18	1	0	HMW89.bmp	Harry	is_an_insurance_salesman	has_regular_squash_games	enjoys_Italian_food	volunteers_to_help_recent_immigrants_to_the_UK_to_learn_English	volunteers_to_help_recent_immigrants_to_the_UK_to_learn_English	3.17	na	n	a	change	2	2	5	1	Short	-1
ID48	p12	12	18	1	0	HWM17.bmp	Kyle	works_in_advertising	plays_lacrosse	volunteers_to_help_recent_immigrants_to_the_UK_to_learn_English	enjoys_Italian_food	volunteers_to_help_recent_immigrants_to_the_UK_to_learn_English	3.17	an	a	n	change	2	2	5	1	Short	-1
ID49	p12	12	18	1	0	HMW5.bmp	Jo	is_a_recruitment_officer	enjoys_playing_table_tennis	last_saw_Gran_Torino_at_the_cinema	recently_organised_a_litter_pick_in_a_local_park	recently_organised_a_litter_pick_in_a_local_park	3.3	na	n	a	change	1	1	2	1	Short	0
ID50	p12	12	18	1	0	HMW12.bmp	Keiran	works_in_insurance	plays_for_his_local_Aussie-rules_football_team	recently_organised_a_litter_pick_in_a_local_park	last_saw_Gran_Torino_at_the_cinema	recently_organised_a_litter_pick_in_a_local_park	3.3	an	a	n	change	2	2	2	1	Short	-1
ID51	p12	12	18	1	0	HMW21.bmp	Ben	is_a_medical_writer	plays_badminton	provides_respite_care_for_his_aunt_who_has_ME	is_a_massive_fan_of_Heroes	provides_respite_care_for_his_aunt_who_has_ME	3.32	an	a	n	change	7	2	2	1	Short	-1
ID52	p12	12	18	1	0	HMW69.bmp	Luke	is_a_procurement_manager	attends_a_kendo_club	is_a_massive_fan_of_Heroes	provides_respite_care_for_his_aunt_who_has_ME	provides_respite_care_for_his_aunt_who_has_ME	3.32	na	n	a	change	1	1	2	1	Short	0
ID53	p12	12	18	1	0	HMW35.bmp	Graham	is_a_human_resources_manager	attends_a_boxing_club	is_a_fan_of_Thai_food	volunteers_to_help_local_school_children_with_their_reading	volunteers_to_help_local_school_children_with_their_reading	3.78	na	n	a	change	1	1	2	1	Short	0
ID54	p12	12	18	1	0	HWM18.bmp	Grant	is_a_publisher	has_been_fencing_for_2_years	volunteers_to_help_local_school_children_with_their_reading	is_a_fan_of_Thai_food	volunteers_to_help_local_school_children_with_their_reading	3.78	an	a	n	change	7	2	7	2	Short	0
ID55	p12	12	18	1	0	HMW73.bmp	Howard	is_a_retail_manager	goes_diving_regularly	regularly_looks_after_the_children_of_a_relative_with_multiple_sclerosis	really_likes_Torchwood	regularly_looks_after_the_children_of_a_relative_with_multiple_sclerosis	4.25	an	a	n	change	7	2	2	1	Short	-1
ID56	p12	12	18	1	0	HMW22.bmp	Paul	is_an_electrical_engineer	is_a_keen_hockey_player	really_likes_Torchwood	regularly_looks_after_the_children_of_a_relative_with_multiple_sclerosis	regularly_looks_after_the_children_of_a_relative_with_multiple_sclerosis	4.25	na	n	a	change	1	1	2	1	Short	0
ID57	p12	12	18	1	0	HMW47.bmp	Jack	is_a_graphic_designer	enjoys_swimming	does_the_shopping_for_an_elderly_neighbour	enjoys_playing_with_his_PS3	does_the_shopping_for_an_elderly_neighbour	4.41	an	a	n	change	2	1	5	1	Short	0
ID58	p12	12	18	1	0	HMW53.bmp	John	is_a_civil_servant	plays_baseball_for_a_local_team	enjoys_playing_with_his_PS3	does_the_shopping_for_an_elderly_neighbour	does_the_shopping_for_an_elderly_neighbour	4.41	na	n	a	change	1	1	2	1	Short	0
ID99	p16	16	20	1	1	HMW51.bmp	Ben	is_a_procurement_manager	enjoys_kite_surfing	is_a_police_community_support_officer	is_a_fan_of_Thai_food	is_a_police_community_support_officer	1.66	an	a	n	change	5	4	2	2	Short	-2
ID100	p16	16	20	1	1	HMW.bmp	Tony	is_a_project_manager	loves_to_go_surfing	is_a_fan_of_Thai_food	is_a_police_community_support_officer	is_a_police_community_support_officer	1.66	na	n	a	change	4	3	3	3	Short	0
ID101	p16	16	20	1	1	HMW21.bmp	Brian	works_in_project_management	enjoys_skiing	loves_watching_NCIS	sponsors_a_Ugandan_child_to_attend_school	sponsors_a_Ugandan_child_to_attend_school	1.95	na	n	a	change	5	4	6	6	Short	2
ID102	p16	16	20	1	1	HWM17.bmp	Sam	is_a_banker	enjoys_ultimate_frisbee	sponsors_a_Ugandan_child_to_attend_school	loves_watching_NCIS	sponsors_a_Ugandan_child_to_attend_school	1.95	an	a	n	change	3	4	5	5	Short	1
ID103	p16	16	20	1	1	HMW73.bmp	Gary	works_in_accountancy	plays_badminton	last_watched_Duplicity_at_the_cinema	has_been_helping_to_maintain_a_nature_reserve	has_been_helping_to_maintain_a_nature_reserve	2.17	na	n	a	change	7	7	6	6	Short	-1
ID104	p16	16	20	1	1	HMW22.bmp	Neil	works_in_consultantcy	enjoys_playing_table_tennis	has_been_helping_to_maintain_a_nature_reserve	last_watched_Duplicity_at_the_cinema	has_been_helping_to_maintain_a_nature_reserve	2.17	an	a	n	change	3	3	5	4	Short	1
ID105	p16	16	20	1	1	HMW26.bmp	James	is_a_human_resources_manager	plays_lacrosse	never_misses_an_episode_of_the_Flight_of_the_Conchords	spent_his_gap_year_volunteering_with_a_conservation_charity_in_the_UK	spent_his_gap_year_volunteering_with_a_conservation_charity_in_the_UK	3.05	na	n	a	change	4	5	4	4	Short	-1
ID106	p16	16	20	1	1	HWM11.bmp	Kyle	is_a_publisher	is_a_keen_hockey_player	spent_his_gap_year_volunteering_with_a_conservation_charity_in_the_UK	never_misses_an_episode_of_the_Flight_of_the_Conchords	spent_his_gap_year_volunteering_with_a_conservation_charity_in_the_UK	3.05	an	a	n	change	3	2	5	4	Short	2
ID107	p16	16	20	1	1	HMW30.bmp	Andy	is_an_accountant	attends_a_boxing_club	volunteers_at_a_homeless_shelter	likes_Indian_food	volunteers_at_a_homeless_shelter	3.11	an	a	n	change	4	3	4	3	Short	0
ID108	p16	16	20	1	1	HMW9.bmp	John	works_in_graphic_design	enjoys_gymnastics	volunteers_at_a_'homework_club'_for_school_children	likes_dancing_to_house_music	volunteers_at_a_'homework_club'_for_school_children	3.11	an	a	n	change	3	3	3	3	Short	0
ID109	p16	16	20	1	1	HMW28.bmp	Keith	works_in_sales	is_a_keen_rock_climber	likes_dancing_to_house_music	volunteers_at_a_'homework_club'_for_school_children	volunteers_at_a_'homework_club'_for_school_children	3.11	na	n	a	change	3	3	4	3	Short	0
ID110	p16	16	20	1	1	HMW66.bmp	Robbie	is_an_insurance_salesman	has_been_kickboxing_for_18_months	likes_Indian_food	volunteers_at_a_homeless_shelter	volunteers_at_a_homeless_shelter	3.11	na	n	a	change	7	6	8	7	Short	1
ID111	p16	16	20	1	1	HMW46.bmp	Phil	works_in_journalism	enjoys_swimming	likes_listening_to_bhangra	volunteers_to_help_recent_immigrants_to_the_UK_to_learn_English	volunteers_to_help_recent_immigrants_to_the_UK_to_learn_English	3.17	na	n	a	change	5	6	5	4	Short	-2
ID112	p16	16	20	1	1	HMW15.bmp	Scott	works_in_development	plays_for_his_local_Aussie-rules_football_team	volunteers_to_help_recent_immigrants_to_the_UK_to_learn_English	likes_listening_to_bhangra	volunteers_to_help_recent_immigrants_to_the_UK_to_learn_English	3.17	an	a	n	change	3	3	6	5	Short	2
ID113	p16	16	20	1	1	HMW69.bmp	Alasdair	is_a_copy_editor	has_been_doing_judo_for_4_years	loves_Chinese_food	records_a_'talking_newspaper'_service_for_blind_and_partially-sighted_people	records_a_'talking_newspaper'_service_for_blind_and_partially-sighted_people	3.4	na	n	a	change	5	5	4	4	Short	-1
ID114	p16	16	20	1	1	HMW5.bmp	Peter	is_a_retail_manager	plays_rugby_league	records_a_'talking_newspaper'_service_for_blind_and_partially-sighted_people	loves_Chinese_food	records_a_'talking_newspaper'_service_for_blind_and_partially-sighted_people	3.4	an	a	n	change	5	6	5	5	Short	-1
ID115	p16	16	20	1	1	HMA1.bmp	Craig	is_a_civil_servant	goes_diving_regularly	is_really_into_playing_on_his_Wii	volunteers_to_help_local_school_children_with_their_reading	volunteers_to_help_local_school_children_with_their_reading	3.78	na	n	a	change	4	4	4	4	Short	0
ID116	p16	16	20	1	1	HMW2.bmp	Harry	works_in_the_civil_service	goes_cross-country_running	volunteers_to_help_local_school_children_with_their_reading	is_really_into_playing_on_his_Wii	volunteers_to_help_local_school_children_with_their_reading	3.78	an	a	n	change	4	4	3	3	Short	-1
ID117	p16	16	20	1	1	HWM14.bmp	Daniel	is_a_recruitment_officer	has_regular_squash_games	likes_his_Xbox	regularly_looks_after_the_children_of_a_relative_with_multiple_sclerosis	regularly_looks_after_the_children_of_a_relative_with_multiple_sclerosis	4.25	na	n	a	change	4	5	6	5	Short	0
ID118	p16	16	20	1	1	HMW3.bmp	David	is_a_graphic_designer	goes_snowboarding	regularly_looks_after_the_children_of_a_relative_with_multiple_sclerosis	likes_his_Xbox	regularly_looks_after_the_children_of_a_relative_with_multiple_sclerosis	4.25	an	a	n	change	4	3	4	4	Short	1
ID19	p6	6	21	1	1	HMW4.bmp	Andy	is_a_copy_editor	enjoys_playing_tennis	volunteers_to_teach_a_trade_to_mentally_disabled_people_to_help_them_find_employment	last_saw_Batman_Forever_at_the_cinema	volunteers_to_teach_a_trade_to_mentally_disabled_people_to_help_them_find_employment	2.21	an	a	n	change	6	4	4	2	Short	-2
ID20	p6	6	21	1	1	HWM16.bmp	Phil	is_a_project_leader	loves_to_play_football	last_saw_Batman_Forever_at_the_cinema	volunteers_to_teach_a_trade_to_mentally_disabled_people_to_help_them_find_employment	volunteers_to_teach_a_trade_to_mentally_disabled_people_to_help_them_find_employment	2.21	na	n	a	change	6	3	6	3	Short	0
ID21	p6	6	21	1	1	HWM11.bmp	George	works_in_sales	enjoys_athletics	recently_organised_a_charity_raffle_to_buy_medical_equipment_for_a_local_hospital	loves_Chinese_food	recently_organised_a_charity_raffle_to_buy_medical_equipment_for_a_local_hospital	2.46	an	a	n	change	5	2	5	3	Short	1
ID22	p6	6	21	1	1	HMW9.bmp	James	works_in_journalism	attends_a_ju_jitsu_club	loves_Chinese_food	recently_organised_a_charity_raffle_to_buy_medical_equipment_for_a_local_hospital	recently_organised_a_charity_raffle_to_buy_medical_equipment_for_a_local_hospital	2.46	na	n	a	change	6	3	5	3	Short	0
ID23	p6	6	21	1	1	HMW15.bmp	Alan	is_a_mechanical_engineer	enjoys_archery	is_really_into_playing_on_his_Wii	is_a_volunteer_coastguard	is_a_volunteer_coastguard	2.91	na	n	a	change	5	2	5	3	Short	1
ID24	p6	6	21	1	1	HMW58.bmp	Matthew	is_an_advertising_agent	enjoys_gymnastics	is_a_volunteer_coastguard	is_really_into_playing_on_his_Wii	is_a_volunteer_coastguard	2.91	an	a	n	change	6	3	4	2	Short	-1
ID25	p6	6	21	1	1	HMW.bmp	Daniel	works_in_the_finance_sector	goes_hiking_as_often_as_possible	is_an_unpaid_mentor_for_disruptive_children_at_a_local_school	loves_watching_NCIS	is_an_unpaid_mentor_for_disruptive_children_at_a_local_school	2.92	an	a	n	change	5	1	4	2	Short	1
ID26	p6	6	21	1	1	HMW68.bmp	Mark	works_in_human_resources	plays_Gaelic_football	loves_watching_NCIS	is_an_unpaid_mentor_for_disruptive_children_at_a_local_school	is_an_unpaid_mentor_for_disruptive_children_at_a_local_school	2.92	na	n	a	change	6	3	5	2	Short	-1
ID27	p6	6	21	1	1	HMW89.bmp	Harry	is_an_insurance_salesman	has_regular_squash_games	enjoys_Italian_food	volunteers_to_help_recent_immigrants_to_the_UK_to_learn_English	volunteers_to_help_recent_immigrants_to_the_UK_to_learn_English	3.17	na	n	a	change	6	2	5	3	Short	1
ID28	p6	6	21	1	1	HWM17.bmp	Kyle	works_in_advertising	plays_lacrosse	volunteers_to_help_recent_immigrants_to_the_UK_to_learn_English	enjoys_Italian_food	volunteers_to_help_recent_immigrants_to_the_UK_to_learn_English	3.17	an	a	n	change	5	1	5	3	Short	2
ID29	p6	6	21	1	1	HMW5.bmp	Jo	is_a_recruitment_officer	enjoys_playing_table_tennis	last_saw_Gran_Torino_at_the_cinema	recently_organised_a_litter_pick_in_a_local_park	recently_organised_a_litter_pick_in_a_local_park	3.3	na	n	a	change	6	2	5	3	Short	1
ID30	p6	6	21	1	1	HMW12.bmp	Keiran	works_in_insurance	plays_for_his_local_Aussie-rules_football_team	recently_organised_a_litter_pick_in_a_local_park	last_saw_Gran_Torino_at_the_cinema	recently_organised_a_litter_pick_in_a_local_park	3.3	an	a	n	change	5	3	4	2	Short	-1
ID31	p6	6	21	1	1	HMW21.bmp	Ben	is_a_medical_writer	plays_badminton	provides_respite_care_for_his_aunt_who_has_ME	is_a_massive_fan_of_Heroes	provides_respite_care_for_his_aunt_who_has_ME	3.32	an	a	n	change	6	3	5	2	Short	-1
ID32	p6	6	21	1	1	HMW69.bmp	Luke	is_a_procurement_manager	attends_a_kendo_club	is_a_massive_fan_of_Heroes	provides_respite_care_for_his_aunt_who_has_ME	provides_respite_care_for_his_aunt_who_has_ME	3.32	na	n	a	change	6	2	5	3	Short	1
ID33	p6	6	21	1	1	HMW35.bmp	Graham	is_a_human_resources_manager	attends_a_boxing_club	is_a_fan_of_Thai_food	volunteers_to_help_local_school_children_with_their_reading	volunteers_to_help_local_school_children_with_their_reading	3.78	na	n	a	change	6	2	5	3	Short	1
ID34	p6	6	21	1	1	HWM18.bmp	Grant	is_a_publisher	has_been_fencing_for_2_years	volunteers_to_help_local_school_children_with_their_reading	is_a_fan_of_Thai_food	volunteers_to_help_local_school_children_with_their_reading	3.78	an	a	n	change	5	2	5	3	Short	1
ID35	p6	6	21	1	1	HMW73.bmp	Howard	is_a_retail_manager	goes_diving_regularly	regularly_looks_after_the_children_of_a_relative_with_multiple_sclerosis	really_likes_Torchwood	regularly_looks_after_the_children_of_a_relative_with_multiple_sclerosis	4.25	an	a	n	change	7	3	5	3	Short	0
ID36	p6	6	21	1	1	HMW22.bmp	Paul	is_an_electrical_engineer	is_a_keen_hockey_player	really_likes_Torchwood	regularly_looks_after_the_children_of_a_relative_with_multiple_sclerosis	regularly_looks_after_the_children_of_a_relative_with_multiple_sclerosis	4.25	na	n	a	change	6	2	5	3	Short	1
ID37	p6	6	21	1	1	HMW47.bmp	Jack	is_a_graphic_designer	enjoys_swimming	does_the_shopping_for_an_elderly_neighbour	enjoys_playing_with_his_PS3	does_the_shopping_for_an_elderly_neighbour	4.41	an	a	n	change	6	2	4	2	Short	0
ID38	p6	6	21	1	1	HMW53.bmp	John	is_a_civil_servant	plays_baseball_for_a_local_team	enjoys_playing_with_his_PS3	does_the_shopping_for_an_elderly_neighbour	does_the_shopping_for_an_elderly_neighbour	4.41	na	n	a	change	6	3	5	3	Short	0
ID59	p13	13	21	1	1	HMA2.bmp	Jo	works_in_electrical_engineering	goes_snowboarding	never_misses_an_episode_of_the_Flight_of_the_Conchords	is_a_police_community_support_officer	is_a_police_community_support_officer	1.66	na	n	a	change	6	5	8	4	Short	-1
ID60	p13	13	21	1	1	HMW68.bmp	Oliver	works_in_advertising	enjoys_kabaddi	is_a_police_community_support_officer	never_misses_an_episode_of_the_Flight_of_the_Conchords	is_a_police_community_support_officer	1.66	an	a	n	change	6	4	1	3	Short	-1
ID61	p13	13	21	1	1	HWM17.bmp	Alan	works_in_development	plays_rugby_league	enjoys_playing_with_his_PS3	regularly_donates_blood	regularly_donates_blood	1.68	na	n	a	change	6	9	8	7	Short	-2
ID62	p13	13	21	1	1	HWM14.bmp	Andy	is_a_journalist	plays_basketball	regularly_donates_blood	enjoys_playing_with_his_PS3	regularly_donates_blood	1.68	an	a	n	change	3	5	1	4	Short	-1
ID63	p13	13	21	1	1	HMW3.bmp	Keiran	is_a_development_officer	enjoys_athletics	enjoys_watching_the_Simpsons	sponsors_a_Ugandan_child_to_attend_school	sponsors_a_Ugandan_child_to_attend_school	1.95	na	n	a	change	3	4	4	2	Short	-2
ID64	p13	13	21	1	1	HMW8.bmp	Kyle	is_a_civil_servant	attends_a_kendo_club	sponsors_a_Ugandan_child_to_attend_school	enjoys_watching_the_Simpsons	sponsors_a_Ugandan_child_to_attend_school	1.95	an	a	n	change	9	8	9	3	Short	-5
ID65	p13	13	21	1	1	HMA1.bmp	Grant	works_in_sales	enjoys_ultimate_frisbee	has_been_helping_to_maintain_a_nature_reserve	likes_listening_to_rap_music	has_been_helping_to_maintain_a_nature_reserve	2.17	an	a	n	change	7	5	1	5	Short	0
ID66	p13	13	21	1	1	HMW58.bmp	Keith	works_in_publishing	enjoys_gymnastics	likes_listening_to_rap_music	has_been_helping_to_maintain_a_nature_reserve	has_been_helping_to_maintain_a_nature_reserve	2.17	na	n	a	change	1	5	7	6	Short	1
ID67	p13	13	21	1	1	HMW26.bmp	Craig	is_an_insurance_salesman	plays_baseball_for_a_local_team	is_a_massive_fan_of_Heroes	spent_his_gap_year_volunteering_with_a_conservation_charity_in_the_UK	spent_his_gap_year_volunteering_with_a_conservation_charity_in_the_UK	3.05	na	n	a	change	2	3	4	4	Short	1
ID68	p13	13	21	1	1	HMW20.bmp	Mark	is_a_financial_assistant	plays_for_the_local_American_football_team	spent_his_gap_year_volunteering_with_a_conservation_charity_in_the_UK	is_a_massive_fan_of_Heroes	spent_his_gap_year_volunteering_with_a_conservation_charity_in_the_UK	3.05	an	a	n	change	7	7	4	8	Short	1
ID69	p13	13	21	1	1	HMW66.bmp	Jack	is_a_procurement_manager	competes_in_mountain_biking_races	really_likes_Torchwood	volunteers_to_help_recent_immigrants_to_the_UK_to_learn_English	volunteers_to_help_recent_immigrants_to_the_UK_to_learn_English	3.17	na	n	a	change	6	7	8	5	Short	-2
ID70	p13	13	21	1	1	HMW53.bmp	Phil	works_in_mechanical_engineering	has_been_kickboxing_for_18_months	volunteers_to_help_recent_immigrants_to_the_UK_to_learn_English	really_likes_Torchwood	volunteers_to_help_recent_immigrants_to_the_UK_to_learn_English	3.17	an	a	n	change	7	5	7	2	Short	-3
ID71	p13	13	21	1	1	HMW4.bmp	Ben	works_in_insurance	attends_a_boxing_club	recently_organised_a_litter_pick_in_a_local_park	likes_dancing_to_house_music	recently_organised_a_litter_pick_in_a_local_park	3.3	an	a	n	change	7	1	2	3	Short	2
ID72	p13	13	21	1	1	HMW5.bmp	Graham	is_a_sales_manager	enjoys_swimming	likes_dancing_to_house_music	recently_organised_a_litter_pick_in_a_local_park	recently_organised_a_litter_pick_in_a_local_park	3.3	na	n	a	change	3	6	7	6	Short	0
ID73	p13	13	21	1	1	HMW44.bmp	Alex	is_a_project_manager	goes_cross-country_running	loves_Chinese_food	provides_respite_care_for_his_aunt_who_has_ME	provides_respite_care_for_his_aunt_who_has_ME	3.32	na	n	a	change	8	6	5	5	Short	-1
ID74	p13	13	21	1	1	HMW9.bmp	Scott	is_an_advertising_agent	goes_hiking_as_often_as_possible	provides_respite_care_for_his_aunt_who_has_ME	loves_Chinese_food	provides_respite_care_for_his_aunt_who_has_ME	3.32	an	a	n	change	5	5	5	3	Short	-2
ID75	p13	13	21	1	1	HMW22.bmp	Lewis	works_in_project_management	attends_a_karate_club	records_a_'talking_newspaper'_service_for_blind_and_partially-sighted_people	loves_watching_NCIS	records_a_'talking_newspaper'_service_for_blind_and_partially-sighted_people	3.4	an	a	n	change	8	6	9	7	Short	1
ID76	p13	13	21	1	1	HMW51.bmp	Nick	works_in_recruitment	goes_rowing	loves_watching_NCIS	records_a_'talking_newspaper'_service_for_blind_and_partially-sighted_people	records_a_'talking_newspaper'_service_for_blind_and_partially-sighted_people	3.4	na	n	a	change	5	5	9	8	Short	3
ID77	p13	13	21	1	1	HWM11.bmp	David	is_a_project_leader	has_regular_squash_games	regularly_looks_after_the_children_of_a_relative_with_multiple_sclerosis	is_really_into_playing_on_his_Wii	regularly_looks_after_the_children_of_a_relative_with_multiple_sclerosis	4.25	an	a	n	change	7	3	3	3	Short	0
ID78	p13	13	21	1	1	HMW30.bmp	Matthew	works_in_a_bank	enjoys_skiing	is_really_into_playing_on_his_Wii	regularly_looks_after_the_children_of_a_relative_with_multiple_sclerosis	regularly_looks_after_the_children_of_a_relative_with_multiple_sclerosis	4.25	na	n	a	change	3	3	7	4	Short	1
ID317	p41	41	21	0	0	HMA2.bmp	Jo	works_in_electrical_engineering	goes_snowboarding	never_misses_an_episode_of_the_Flight_of_the_Conchords	is_a_police_community_support_officer	is_a_police_community_support_officer	1.66	na	n	a	change	3	4	5	4	Short	0
ID318	p41	41	21	0	0	HMW68.bmp	Oliver	works_in_advertising	enjoys_kabaddi	is_a_police_community_support_officer	never_misses_an_episode_of_the_Flight_of_the_Conchords	is_a_police_community_support_officer	1.66	an	a	n	change	6	7	4	5	Short	-2
ID319	p41	41	21	0	0	HWM17.bmp	Alan	works_in_development	plays_rugby_league	enjoys_playing_with_his_PS3	regularly_donates_blood	regularly_donates_blood	1.68	na	n	a	change	5	4	7	6	Short	2
ID320	p41	41	21	0	0	HWM14.bmp	Andy	is_a_journalist	plays_basketball	regularly_donates_blood	enjoys_playing_with_his_PS3	regularly_donates_blood	1.68	an	a	n	change	5	6	7	8	Short	2
ID321	p41	41	21	0	0	HMW3.bmp	Keiran	is_a_development_officer	enjoys_athletics	enjoys_watching_the_Simpsons	sponsors_a_Ugandan_child_to_attend_school	sponsors_a_Ugandan_child_to_attend_school	1.95	na	n	a	change	4	7	5	6	Short	-1
ID322	p41	41	21	0	0	HMW8.bmp	Kyle	is_a_civil_servant	attends_a_kendo_club	sponsors_a_Ugandan_child_to_attend_school	enjoys_watching_the_Simpsons	sponsors_a_Ugandan_child_to_attend_school	1.95	an	a	n	change	5	5	6	8	Short	3
ID323	p41	41	21	0	0	HMA1.bmp	Grant	works_in_sales	enjoys_ultimate_frisbee	has_been_helping_to_maintain_a_nature_reserve	likes_listening_to_rap_music	has_been_helping_to_maintain_a_nature_reserve	2.17	an	a	n	change	4	4	5	3	Short	-1
ID324	p41	41	21	0	0	HMW58.bmp	Keith	works_in_publishing	enjoys_gymnastics	likes_listening_to_rap_music	has_been_helping_to_maintain_a_nature_reserve	has_been_helping_to_maintain_a_nature_reserve	2.17	na	n	a	change	5	4	7	5	Short	1
ID325	p41	41	21	0	0	HMW26.bmp	Craig	is_an_insurance_salesman	plays_baseball_for_a_local_team	is_a_massive_fan_of_Heroes	spent_his_gap_year_volunteering_with_a_conservation_charity_in_the_UK	spent_his_gap_year_volunteering_with_a_conservation_charity_in_the_UK	3.05	na	n	a	change	3	4	6	8	Short	4
ID326	p41	41	21	0	0	HMW20.bmp	Mark	is_a_financial_assistant	plays_for_the_local_American_football_team	spent_his_gap_year_volunteering_with_a_conservation_charity_in_the_UK	is_a_massive_fan_of_Heroes	spent_his_gap_year_volunteering_with_a_conservation_charity_in_the_UK	3.05	an	a	n	change	4	5	3	4	Short	-1
ID327	p41	41	21	0	0	HMW66.bmp	Jack	is_a_procurement_manager	competes_in_mountain_biking_races	really_likes_Torchwood	volunteers_to_help_recent_immigrants_to_the_UK_to_learn_English	volunteers_to_help_recent_immigrants_to_the_UK_to_learn_English	3.17	na	n	a	change	6	7	6	7	Short	0
ID328	p41	41	21	0	0	HMW53.bmp	Phil	works_in_mechanical_engineering	has_been_kickboxing_for_18_months	volunteers_to_help_recent_immigrants_to_the_UK_to_learn_English	really_likes_Torchwood	volunteers_to_help_recent_immigrants_to_the_UK_to_learn_English	3.17	an	a	n	change	7	6	4	5	Short	-1
ID329	p41	41	21	0	0	HMW4.bmp	Ben	works_in_insurance	attends_a_boxing_club	recently_organised_a_litter_pick_in_a_local_park	likes_dancing_to_house_music	recently_organised_a_litter_pick_in_a_local_park	3.3	an	a	n	change	6	5	7	6	Short	1
ID330	p41	41	21	0	0	HMW5.bmp	Graham	is_a_sales_manager	enjoys_swimming	likes_dancing_to_house_music	recently_organised_a_litter_pick_in_a_local_park	recently_organised_a_litter_pick_in_a_local_park	3.3	na	n	a	change	6	8	4	6	Short	-2
ID331	p41	41	21	0	0	HMW44.bmp	Alex	is_a_project_manager	goes_cross-country_running	loves_Chinese_food	provides_respite_care_for_his_aunt_who_has_ME	provides_respite_care_for_his_aunt_who_has_ME	3.32	na	n	a	change	5	6	6	7	Short	1
ID332	p41	41	21	0	0	HMW9.bmp	Scott	is_an_advertising_agent	goes_hiking_as_often_as_possible	provides_respite_care_for_his_aunt_who_has_ME	loves_Chinese_food	provides_respite_care_for_his_aunt_who_has_ME	3.32	an	a	n	change	3	5	5	7	Short	2
ID333	p41	41	21	0	0	HMW22.bmp	Lewis	works_in_project_management	attends_a_karate_club	records_a_'talking_newspaper'_service_for_blind_and_partially-sighted_people	loves_watching_NCIS	records_a_'talking_newspaper'_service_for_blind_and_partially-sighted_people	3.4	an	a	n	change	3	5	5	3	Short	-2
ID334	p41	41	21	0	0	HMW51.bmp	Nick	works_in_recruitment	goes_rowing	loves_watching_NCIS	records_a_'talking_newspaper'_service_for_blind_and_partially-sighted_people	records_a_'talking_newspaper'_service_for_blind_and_partially-sighted_people	3.4	na	n	a	change	5	7	7	6	Short	-1
ID335	p41	41	21	0	0	HWM11.bmp	David	is_a_project_leader	has_regular_squash_games	regularly_looks_after_the_children_of_a_relative_with_multiple_sclerosis	is_really_into_playing_on_his_Wii	regularly_looks_after_the_children_of_a_relative_with_multiple_sclerosis	4.25	an	a	n	change	4	5	5	3	Short	-2
ID336	p41	41	21	0	0	HMW30.bmp	Matthew	works_in_a_bank	enjoys_skiing	is_really_into_playing_on_his_Wii	regularly_looks_after_the_children_of_a_relative_with_multiple_sclerosis	regularly_looks_after_the_children_of_a_relative_with_multiple_sclerosis	4.25	na	n	a	change	3	5	5	3	Short	-2
ID357	p105	105	21	0	0	HMW32.bmp	Mark	works_in_human_resources	has_been_kickboxing_for_18_months	is_really_into_playing_on_his_Wii	pays_for_his_niece_to_attend_university	pays_for_his_niece_to_attend_university	1.91	na	n	a	change	1	3	1	1	Short	-2
ID358	p105	105	21	0	0	HMW.bmp	Oliver	is_a_civil_servant	attends_a_ju_jitsu_club	pays_for_his_niece_to_attend_university	is_really_into_playing_on_his_Wii	pays_for_his_niece_to_attend_university	1.91	an	a	n	change	1	1	1	1	Short	0
ID359	p105	105	21	0	0	HMW69.bmp	Neil	is_a_procurement_manager	plays_lacrosse	sponsors_a_Ugandan_child_to_attend_school	enjoys_playing_with_his_PS3	sponsors_a_Ugandan_child_to_attend_school	1.95	an	a	n	change	3	4	3	6	Short	2
ID360	p105	105	21	0	0	HMW25.bmp	Tony	works_in_development	has_been_doing_judo_for_4_years	enjoys_playing_with_his_PS3	sponsors_a_Ugandan_child_to_attend_school	sponsors_a_Ugandan_child_to_attend_school	1.95	na	n	a	change	7	5	6	6	Short	1
ID361	p105	105	21	0	0	HMW8.bmp	Graham	is_a_mechanical_engineer	enjoys_swimming	likes_Indian_food	has_been_helping_to_maintain_a_nature_reserve	has_been_helping_to_maintain_a_nature_reserve	2.17	na	n	a	change	7	6	1	1	Short	-5
ID362	p105	105	21	0	0	HMW2.bmp	Luke	is_an_electrical_engineer	enjoys_playing_table_tennis	has_been_helping_to_maintain_a_nature_reserve	likes_Indian_food	has_been_helping_to_maintain_a_nature_reserve	2.17	an	a	n	change	4	7	1	1	Short	-6
ID363	p105	105	21	0	0	HWM16.bmp	Daniel	is_a_development_officer	loves_to_play_football	is_a_massive_fan_of_Heroes	volunteers_to_teach_a_trade_to_mentally_disabled_people_to_help_them_find_employment	volunteers_to_teach_a_trade_to_mentally_disabled_people_to_help_them_find_employment	2.21	na	n	a	change	9	9	4	7	Short	-2
ID364	p105	105	21	0	0	HMW89.bmp	Harry	works_in_project_management	enjoys_ultimate_frisbee	volunteers_to_teach_his_trade_to_mentally_disabled_people_to_help_them_find_employment	is_a_massive_fan_of_Heroes	volunteers_to_teach_his_trade_to_mentally_disabled_people_to_help_them_find_employment	2.21	an	a	n	change	8	8	4	7	Short	-1
ID365	p105	105	21	0	0	HMW26.bmp	James	works_in_journalism	goes_jogging	is_a_volunteer_coastguard	last_watched_Duplicity_at_the_cinema	is_a_volunteer_coastguard	2.91	an	a	n	change	4	7	1	1	Short	-6
ID366	p105	105	21	0	0	HMA2.bmp	Paul	works_in_a_bank	attends_a_kendo_club	last_watched_Duplicity_at_the_cinema	is_a_volunteer_coastguard	is_a_volunteer_coastguard	2.91	na	n	a	change	2	2	1	4	Short	2
ID367	p105	105	21	0	0	HMW73.bmp	Alex	is_a_retail_manager	has_played_ice_hockey_for_3_years	enjoys_watching_the_Simpsons	is_an_unpaid_mentor_for_disruptive_children_at_a_local_school	is_an_unpaid_mentor_for_disruptive_children_at_a_local_school	2.92	na	n	a	change	4	7	4	8	Short	1
ID368	p105	105	21	0	0	HMW66.bmp	Nick	is_a_publisher	goes_hiking_as_often_as_possible	is_an_unpaid_mentor_for_disruptive_children_at_a_local_school	enjoys_watching_the_Simpsons	is_an_unpaid_mentor_for_disruptive_children_at_a_local_school	2.92	an	a	n	change	9	9	9	9	Short	0
ID369	p105	105	21	0	0	HWM11.bmp	Keith	works_in_insurance	has_been_fencing_for_2_years	last_saw_Batman_Forever_at_the_cinema	spent_his_gap_year_volunteering_with_a_conservation_charity_in_the_UK	spent_his_gap_year_volunteering_with_a_conservation_charity_in_the_UK	3.05	na	n	a	change	1	1	2	4	Short	3
ID370	p105	105	21	0	0	HMW22.bmp	Matthew	is_a_journalist	plays_rugby_league	spent_his_gap_year_volunteering_with_a_conservation_charity_in_the_UK	last_saw_Batman_Forever_at_the_cinema	spent_his_gap_year_volunteering_with_a_conservation_charity_in_the_UK	3.05	an	a	n	change	9	6	6	7	Short	1
ID371	p105	105	21	0	0	HMW28.bmp	Andy	works_in_electrical_engineering	enjoys_archery	really_likes_Torchwood	volunteers_at_a_homeless_shelter	volunteers_at_a_homeless_shelter	3.11	na	n	a	change	1	1	1	1	Short	0
ID372	p105	105	21	0	0	HMW44.bmp	Tom	works_in_accountancy	attends_a_karate_club	volunteers_at_a_homeless_shelter	really_likes_Torchwood	volunteers_at_a_homeless_shelter	3.11	an	a	n	change	9	9	8	9	Short	0
ID373	p105	105	21	0	0	HWM18.bmp	Jack	works_in_sales	has_regular_squash_games	likes_his_Xbox	recently_organised_a_litter_pick_in_a_local_park	recently_organised_a_litter_pick_in_a_local_park	3.3	na	n	a	change	1	1	1	1	Short	0
ID374	p105	105	21	0	0	HMA1.bmp	Ronan	is_a_graphic_designer	enjoys_kabaddi	recently_organised_a_litter_pick_in_a_local_park	likes_his_Xbox	recently_organised_a_litter_pick_in_a_local_park	3.3	an	a	n	change	7	4	1	1	Short	-3
ID375	p105	105	21	0	0	HMW38.bmp	Gary	works_in_the_civil_service	plays_badminton	likes_dancing_to_house_music	regularly_looks_after_the_children_of_a_relative_with_multiple_sclerosis	regularly_looks_after_the_children_of_a_relative_with_multiple_sclerosis	4.25	na	n	a	change	4	8	2	6	Short	-2
ID376	p105	105	21	0	0	HWM14.bmp	Sam	is_a_financial_assistant	enjoys_kite_surfing	regularly_looks_after_the_children_of_a_relative_with_multiple_sclerosis	likes_dancing_to_house_music	regularly_looks_after_the_children_of_a_relative_with_multiple_sclerosis	4.25	an	a	n	change	9	9	7	8	Short	-1
ID79	p15	15	22	1	1	HMW20.bmp	Jason	works_in_electrical_engineering	plays_for_his_local_Aussie-rules_football_team	is_a_police_community_support_officer	is_a_massive_fan_of_Heroes	is_a_police_community_support_officer	1.66	an	a	n	change	2	6	2	2	Short	-4
ID80	p15	15	22	1	1	HMW21.bmp	Scott	is_a_medical_writer	goes_hiking_as_often_as_possible	is_a_massive_fan_of_Heroes	is_a_police_community_support_officer	is_a_police_community_support_officer	1.66	na	n	a	change	2	2	4	6	Short	4
ID81	p15	15	22	1	1	HMW50.bmp	Daniel	is_a_consultant	has_regular_squash_games	likes_his_Xbox	regularly_donates_blood	regularly_donates_blood	1.68	na	n	a	change	1	1	6	3	Short	2
ID82	p15	15	22	1	1	HMW3.bmp	David	is_a_journalist	competes_in_mountain_biking_races	regularly_donates_blood	likes_his_Xbox	regularly_donates_blood	1.68	an	a	n	change	2	3	4	4	Short	1
ID83	p15	15	22	1	1	HMW33.bmp	Graham	is_an_advertising_agent	enjoys_athletics	is_really_into_playing_on_his_Wii	sponsors_a_Ugandan_child_to_attend_school	sponsors_a_Ugandan_child_to_attend_school	1.95	na	n	a	change	1	2	5	7	Short	5
ID84	p15	15	22	1	1	HMW4.bmp	Matthew	is_a_graphic_designer	is_a_keen_hockey_player	sponsors_a_Ugandan_child_to_attend_school	is_really_into_playing_on_his_Wii	sponsors_a_Ugandan_child_to_attend_school	1.95	an	a	n	change	7	7	2	3	Short	-4
ID85	p15	15	22	1	1	HWM14.bmp	Mark	works_in_retail	enjoys_kabaddi	loves_watching_NCIS	has_been_helping_to_maintain_a_nature_reserve	has_been_helping_to_maintain_a_nature_reserve	2.17	na	n	a	change	4	5	2	2	Short	-3
ID86	p15	15	22	1	1	HMW30.bmp	Robbie	works_in_mechanical_engineering	attends_a_boxing_club	has_been_helping_to_maintain_a_nature_reserve	loves_watching_NCIS	has_been_helping_to_maintain_a_nature_reserve	2.17	an	a	n	change	1	1	1	1	Short	0
ID87	p15	15	22	1	1	HMA1.bmp	Craig	is_a_copy_editor	enjoys_gymnastics	listens_to_a_lot_of_rock_music	volunteers_to_teach_a_trade_to_mentally_disabled_people_to_help_them_find_employment	volunteers_to_teach_a_trade_to_mentally_disabled_people_to_help_them_find_employment	2.21	na	n	a	change	1	2	2	2	Short	0
ID88	p15	15	22	1	1	HWM11.bmp	Gary	is_a_retail_manager	enjoys_swimming	volunteers_to_teach_a_trade_to_mentally_disabled_people_to_help_them_find_employment	listens_to_a_lot_of_rock_music	volunteers_to_teach_a_trade_to_mentally_disabled_people_to_help_them_find_employment	2.21	an	a	n	change	1	3	2	2	Short	-1
ID89	p15	15	22	1	1	HMW7.bmp	Sam	works_in_human_resources	enjoys_kite_surfing	last_saw_Gran_Torino_at_the_cinema	recently_organised_a_charity_raffle_to_buy_medical_equipment_for_a_local_hospital	recently_organised_a_charity_raffle_to_buy_medical_equipment_for_a_local_hospital	2.46	na	n	a	change	6	7	3	4	Short	-3
ID90	p15	15	22	1	1	HMA2.bmp	Tony	works_in_publishing	enjoys_archery	recently_organised_a_charity_raffle_to_buy_medical_equipment_for_a_local_hospital	last_saw_Gran_Torino_at_the_cinema	recently_organised_a_charity_raffle_to_buy_medical_equipment_for_a_local_hospital	2.46	an	a	n	change	1	3	2	2	Short	-1
ID91	p15	15	22	1	1	HMW47.bmp	Andy	is_a_project_leader	goes_jogging	is_an_unpaid_mentor_for_disruptive_children_at_a_local_school	never_misses_an_episode_of_the_Flight_of_the_Conchords	is_an_unpaid_mentor_for_disruptive_children_at_a_local_school	2.92	an	a	n	change	3	7	2	3	Short	-4
ID92	p15	15	22	1	1	HMW25.bmp	Phil	works_in_recruitment	enjoys_playing_tennis	never_misses_an_episode_of_the_Flight_of_the_Conchords	is_an_unpaid_mentor_for_disruptive_children_at_a_local_school	is_an_unpaid_mentor_for_disruptive_children_at_a_local_school	2.92	na	n	a	change	1	1	5	3	Short	2
ID93	p15	15	22	1	1	HMW53.bmp	Alan	is_an_insurance_salesman	attends_a_ju_jitsu_club	enjoys_Italian_food	spent_his_gap_year_volunteering_with_a_conservation_charity_in_the_UK	spent_his_gap_year_volunteering_with_a_conservation_charity_in_the_UK	3.05	na	n	a	change	4	7	7	6	Short	-1
ID94	p15	15	22	1	1	HMW5.bmp	Jo	is_a_publisher	plays_badminton	spent_his_gap_year_volunteering_with_a_conservation_charity_in_the_UK	enjoys_Italian_food	spent_his_gap_year_volunteering_with_a_conservation_charity_in_the_UK	3.05	an	a	n	change	5	7	3	6	Short	-1
ID95	p15	15	22	1	1	HMW58.bmp	Alex	is_an_accountant	has_played_ice_hockey_for_3_years	likes_dancing_to_house_music	volunteers_to_help_recent_immigrants_to_the_UK_to_learn_English	volunteers_to_help_recent_immigrants_to_the_UK_to_learn_English	3.17	na	n	a	change	7	8	2	2	Short	-6
ID96	p15	15	22	1	1	HMW26.bmp	Harry	works_in_sales	plays_baseball_for_a_local_team	volunteers_to_help_recent_immigrants_to_the_UK_to_learn_English	likes_dancing_to_house_music	volunteers_to_help_recent_immigrants_to_the_UK_to_learn_English	3.17	an	a	n	change	2	2	4	2	Short	0
ID97	p15	15	22	1	1	HMW89.bmp	Keith	works_in_graphic_design	has_been_kickboxing_for_18_months	really_likes_Torchwood	regularly_looks_after_the_children_of_a_relative_with_multiple_sclerosis	regularly_looks_after_the_children_of_a_relative_with_multiple_sclerosis	4.25	na	n	a	change	7	8	7	7	Short	-1
ID98	p15	15	22	1	1	HMW9.bmp	Neil	works_in_insurance	attends_a_karate_club	regularly_looks_after_the_children_of_a_relative_with_multiple_sclerosis	really_likes_Torchwood	regularly_looks_after_the_children_of_a_relative_with_multiple_sclerosis	4.25	an	a	n	change	2	2	2	3	Short	1
ID219	p25	25	22	0	0	HMA2.bmp	Jo	works_in_electrical_engineering	goes_snowboarding	never_misses_an_episode_of_the_Flight_of_the_Conchords	is_a_police_community_support_officer	is_a_police_community_support_officer	1.66	na	n	a	change	1	1	2	3	Short	2
ID220	p25	25	22	0	0	HMW68.bmp	Oliver	works_in_advertising	enjoys_kabaddi	is_a_police_community_support_officer	never_misses_an_episode_of_the_Flight_of_the_Conchords	is_a_police_community_support_officer	1.66	an	a	n	change	2	1	2	2	Short	1
ID221	p25	25	22	0	0	HWM17.bmp	Alan	works_in_development	plays_rugby_league	enjoys_playing_with_his_PS3	regularly_donates_blood	regularly_donates_blood	1.68	na	n	a	change	4	4	6	6	Short	2
ID222	p25	25	22	0	0	HWM14.bmp	Andy	is_a_journalist	plays_basketball	regularly_donates_blood	enjoys_playing_with_his_PS3	regularly_donates_blood	1.68	an	a	n	change	4	4	3	2	Short	-2
ID223	p25	25	22	0	0	HMW3.bmp	Keiran	is_a_development_officer	enjoys_athletics	enjoys_watching_the_Simpsons	sponsors_a_Ugandan_child_to_attend_school	sponsors_a_Ugandan_child_to_attend_school	1.95	na	n	a	change	3	4	3	4	Short	0
ID224	p25	25	22	0	0	HMW8.bmp	Kyle	is_a_civil_servant	attends_a_kendo_club	sponsors_a_Ugandan_child_to_attend_school	enjoys_watching_the_Simpsons	sponsors_a_Ugandan_child_to_attend_school	1.95	an	a	n	change	5	4	4	6	Short	2
ID225	p25	25	22	0	0	HMA1.bmp	Grant	works_in_sales	enjoys_ultimate_frisbee	has_been_helping_to_maintain_a_nature_reserve	likes_listening_to_rap_music	has_been_helping_to_maintain_a_nature_reserve	2.17	an	a	n	change	1	1	2	3	Short	2
ID226	p25	25	22	0	0	HMW58.bmp	Keith	works_in_publishing	enjoys_gymnastics	likes_listening_to_rap_music	has_been_helping_to_maintain_a_nature_reserve	has_been_helping_to_maintain_a_nature_reserve	2.17	na	n	a	change	3	3	7	7	Short	4
ID227	p25	25	22	0	0	HMW26.bmp	Craig	is_an_insurance_salesman	plays_baseball_for_a_local_team	is_a_massive_fan_of_Heroes	spent_his_gap_year_volunteering_with_a_conservation_charity_in_the_UK	spent_his_gap_year_volunteering_with_a_conservation_charity_in_the_UK	3.05	na	n	a	change	2	2	5	4	Short	2
ID228	p25	25	22	0	0	HMW20.bmp	Mark	is_a_financial_assistant	plays_for_the_local_American_football_team	spent_his_gap_year_volunteering_with_a_conservation_charity_in_the_UK	is_a_massive_fan_of_Heroes	spent_his_gap_year_volunteering_with_a_conservation_charity_in_the_UK	3.05	an	a	n	change	1	1	1	1	Short	0
ID229	p25	25	22	0	0	HMW66.bmp	Jack	is_a_procurement_manager	competes_in_mountain_biking_races	really_likes_Torchwood	volunteers_to_help_recent_immigrants_to_the_UK_to_learn_English	volunteers_to_help_recent_immigrants_to_the_UK_to_learn_English	3.17	na	n	a	change	4	4	3	3	Short	-1
ID230	p25	25	22	0	0	HMW53.bmp	Phil	works_in_mechanical_engineering	has_been_kickboxing_for_18_months	volunteers_to_help_recent_immigrants_to_the_UK_to_learn_English	really_likes_Torchwood	volunteers_to_help_recent_immigrants_to_the_UK_to_learn_English	3.17	an	a	n	change	2	3	5	5	Short	2
ID231	p25	25	22	0	0	HMW4.bmp	Ben	works_in_insurance	attends_a_boxing_club	recently_organised_a_litter_pick_in_a_local_park	likes_dancing_to_house_music	recently_organised_a_litter_pick_in_a_local_park	3.3	an	a	n	change	3	3	3	5	Short	2
ID232	p25	25	22	0	0	HMW5.bmp	Graham	is_a_sales_manager	enjoys_swimming	likes_dancing_to_house_music	recently_organised_a_litter_pick_in_a_local_park	recently_organised_a_litter_pick_in_a_local_park	3.3	na	n	a	change	4	3	5	5	Short	2
ID233	p25	25	22	0	0	HMW44.bmp	Alex	is_a_project_manager	goes_cross-country_running	loves_Chinese_food	provides_respite_care_for_his_aunt_who_has_ME	provides_respite_care_for_his_aunt_who_has_ME	3.32	na	n	a	change	7	7	7	8	Short	1
ID234	p25	25	22	0	0	HMW9.bmp	Scott	is_an_advertising_agent	goes_hiking_as_often_as_possible	provides_respite_care_for_his_aunt_who_has_ME	loves_Chinese_food	provides_respite_care_for_his_aunt_who_has_ME	3.32	an	a	n	change	5	5	6	6	Short	1
ID235	p25	25	22	0	0	HMW22.bmp	Lewis	works_in_project_management	attends_a_karate_club	records_a_'talking_newspaper'_service_for_blind_and_partially-sighted_people	loves_watching_NCIS	records_a_'talking_newspaper'_service_for_blind_and_partially-sighted_people	3.4	an	a	n	change	3	1	2	2	Short	1
ID236	p25	25	22	0	0	HMW51.bmp	Nick	works_in_recruitment	goes_rowing	loves_watching_NCIS	records_a_'talking_newspaper'_service_for_blind_and_partially-sighted_people	records_a_'talking_newspaper'_service_for_blind_and_partially-sighted_people	3.4	na	n	a	change	4	3	5	4	Short	1
ID237	p25	25	22	0	0	HWM11.bmp	David	is_a_project_leader	has_regular_squash_games	regularly_looks_after_the_children_of_a_relative_with_multiple_sclerosis	is_really_into_playing_on_his_Wii	regularly_looks_after_the_children_of_a_relative_with_multiple_sclerosis	4.25	an	a	n	change	2	3	1	1	Short	-2
ID238	p25	25	22	0	0	HMW30.bmp	Matthew	works_in_a_bank	enjoys_skiing	is_really_into_playing_on_his_Wii	regularly_looks_after_the_children_of_a_relative_with_multiple_sclerosis	regularly_looks_after_the_children_of_a_relative_with_multiple_sclerosis	4.25	na	n	a	change	1	1	2	2	Short	1
ID337	p42	42	22	1	0	HMA2.bmp	Jo	works_in_electrical_engineering	goes_snowboarding	never_misses_an_episode_of_the_Flight_of_the_Conchords	is_a_police_community_support_officer	is_a_police_community_support_officer	1.66	na	n	a	change	2	1	3	2	Short	1
ID338	p42	42	22	1	0	HMW68.bmp	Oliver	works_in_advertising	enjoys_kabaddi	is_a_police_community_support_officer	never_misses_an_episode_of_the_Flight_of_the_Conchords	is_a_police_community_support_officer	1.66	an	a	n	change	7	5	3	4	Short	-1
ID339	p42	42	22	1	0	HWM17.bmp	Alan	works_in_development	plays_rugby_league	enjoys_playing_with_his_PS3	regularly_donates_blood	regularly_donates_blood	1.68	na	n	a	change	6	7	7	6	Short	-1
ID340	p42	42	22	1	0	HWM14.bmp	Andy	is_a_journalist	plays_basketball	regularly_donates_blood	enjoys_playing_with_his_PS3	regularly_donates_blood	1.68	an	a	n	change	7	6	4	5	Short	-1
ID341	p42	42	22	1	0	HMW3.bmp	Keiran	is_a_development_officer	enjoys_athletics	enjoys_watching_the_Simpsons	sponsors_a_Ugandan_child_to_attend_school	sponsors_a_Ugandan_child_to_attend_school	1.95	na	n	a	change	4	6	6	5	Short	-1
ID342	p42	42	22	1	0	HMW8.bmp	Kyle	is_a_civil_servant	attends_a_kendo_club	sponsors_a_Ugandan_child_to_attend_school	enjoys_watching_the_Simpsons	sponsors_a_Ugandan_child_to_attend_school	1.95	an	a	n	change	6	4	4	5	Short	1
ID343	p42	42	22	1	0	HMA1.bmp	Grant	works_in_sales	enjoys_ultimate_frisbee	has_been_helping_to_maintain_a_nature_reserve	likes_listening_to_rap_music	has_been_helping_to_maintain_a_nature_reserve	2.17	an	a	n	change	4	2	3	4	Short	2
ID344	p42	42	22	1	0	HMW58.bmp	Keith	works_in_publishing	enjoys_gymnastics	likes_listening_to_rap_music	has_been_helping_to_maintain_a_nature_reserve	has_been_helping_to_maintain_a_nature_reserve	2.17	na	n	a	change	4	7	7	5	Short	-2
ID345	p42	42	22	1	0	HMW26.bmp	Craig	is_an_insurance_salesman	plays_baseball_for_a_local_team	is_a_massive_fan_of_Heroes	spent_his_gap_year_volunteering_with_a_conservation_charity_in_the_UK	spent_his_gap_year_volunteering_with_a_conservation_charity_in_the_UK	3.05	na	n	a	change	3	3	4	5	Short	2
ID346	p42	42	22	1	0	HMW20.bmp	Mark	is_a_financial_assistant	plays_for_the_local_American_football_team	spent_his_gap_year_volunteering_with_a_conservation_charity_in_the_UK	is_a_massive_fan_of_Heroes	spent_his_gap_year_volunteering_with_a_conservation_charity_in_the_UK	3.05	an	a	n	change	6	5	3	4	Short	-1
ID347	p42	42	22	1	0	HMW66.bmp	Jack	is_a_procurement_manager	competes_in_mountain_biking_races	really_likes_Torchwood	volunteers_to_help_recent_immigrants_to_the_UK_to_learn_English	volunteers_to_help_recent_immigrants_to_the_UK_to_learn_English	3.17	na	n	a	change	7	6	6	5	Short	-1
ID348	p42	42	22	1	0	HMW53.bmp	Phil	works_in_mechanical_engineering	has_been_kickboxing_for_18_months	volunteers_to_help_recent_immigrants_to_the_UK_to_learn_English	really_likes_Torchwood	volunteers_to_help_recent_immigrants_to_the_UK_to_learn_English	3.17	an	a	n	change	4	5	7	6	Short	1
ID349	p42	42	22	1	0	HMW4.bmp	Ben	works_in_insurance	attends_a_boxing_club	recently_organised_a_litter_pick_in_a_local_park	likes_dancing_to_house_music	recently_organised_a_litter_pick_in_a_local_park	3.3	an	a	n	change	4	3	2	1	Short	-2
ID350	p42	42	22	1	0	HMW5.bmp	Graham	is_a_sales_manager	enjoys_swimming	likes_dancing_to_house_music	recently_organised_a_litter_pick_in_a_local_park	recently_organised_a_litter_pick_in_a_local_park	3.3	na	n	a	change	5	6	5	4	Short	-2
ID351	p42	42	22	1	0	HMW44.bmp	Alex	is_a_project_manager	goes_cross-country_running	loves_Chinese_food	provides_respite_care_for_his_aunt_who_has_ME	provides_respite_care_for_his_aunt_who_has_ME	3.32	na	n	a	change	6	7	7	5	Short	-2
ID352	p42	42	22	1	0	HMW9.bmp	Scott	is_an_advertising_agent	goes_hiking_as_often_as_possible	provides_respite_care_for_his_aunt_who_has_ME	loves_Chinese_food	provides_respite_care_for_his_aunt_who_has_ME	3.32	an	a	n	change	1	4	4	5	Short	1
ID353	p42	42	22	1	0	HMW22.bmp	Lewis	works_in_project_management	attends_a_karate_club	records_a_'talking_newspaper'_service_for_blind_and_partially-sighted_people	loves_watching_NCIS	records_a_'talking_newspaper'_service_for_blind_and_partially-sighted_people	3.4	an	a	n	change	5	2	5	4	Short	2
ID354	p42	42	22	1	0	HMW51.bmp	Nick	works_in_recruitment	goes_rowing	loves_watching_NCIS	records_a_'talking_newspaper'_service_for_blind_and_partially-sighted_people	records_a_'talking_newspaper'_service_for_blind_and_partially-sighted_people	3.4	na	n	a	change	5	4	5	6	Short	2
ID355	p42	42	22	1	0	HWM11.bmp	David	is_a_project_leader	has_regular_squash_games	regularly_looks_after_the_children_of_a_relative_with_multiple_sclerosis	is_really_into_playing_on_his_Wii	regularly_looks_after_the_children_of_a_relative_with_multiple_sclerosis	4.25	an	a	n	change	7	6	4	5	Short	-1
ID356	p42	42	22	1	0	HMW30.bmp	Matthew	works_in_a_bank	enjoys_skiing	is_really_into_playing_on_his_Wii	regularly_looks_after_the_children_of_a_relative_with_multiple_sclerosis	regularly_looks_after_the_children_of_a_relative_with_multiple_sclerosis	4.25	na	n	a	change	7	5	6	4	Short	-1
ID259	p27	27	23	0	1	HMW51.bmp	Ben	is_a_procurement_manager	enjoys_kite_surfing	is_a_police_community_support_officer	is_a_fan_of_Thai_food	is_a_police_community_support_officer	1.66	an	a	n	change	3	5	6	6	Short	1
ID260	p27	27	23	0	1	HMW.bmp	Tony	is_a_project_manager	loves_to_go_surfing	is_a_fan_of_Thai_food	is_a_police_community_support_officer	is_a_police_community_support_officer	1.66	na	n	a	change	4	4	4	5	Short	1
ID261	p27	27	23	0	1	HMW21.bmp	Brian	works_in_project_management	enjoys_skiing	loves_watching_NCIS	sponsors_a_Ugandan_child_to_attend_school	sponsors_a_Ugandan_child_to_attend_school	1.95	na	n	a	change	3	4	5	6	Short	2
ID262	p27	27	23	0	1	HWM17.bmp	Sam	is_a_banker	enjoys_ultimate_frisbee	sponsors_a_Ugandan_child_to_attend_school	loves_watching_NCIS	sponsors_a_Ugandan_child_to_attend_school	1.95	an	a	n	change	7	6	5	6	Short	0
ID263	p27	27	23	0	1	HMW73.bmp	Gary	works_in_accountancy	plays_badminton	last_watched_Duplicity_at_the_cinema	has_been_helping_to_maintain_a_nature_reserve	has_been_helping_to_maintain_a_nature_reserve	2.17	na	n	a	change	5	6	4	5	Short	-1
ID264	p27	27	23	0	1	HMW22.bmp	Neil	works_in_consultantcy	enjoys_playing_table_tennis	has_been_helping_to_maintain_a_nature_reserve	last_watched_Duplicity_at_the_cinema	has_been_helping_to_maintain_a_nature_reserve	2.17	an	a	n	change	6	4	4	5	Short	1
ID265	p27	27	23	0	1	HMW26.bmp	James	is_a_human_resources_manager	plays_lacrosse	never_misses_an_episode_of_the_Flight_of_the_Conchords	spent_his_gap_year_volunteering_with_a_conservation_charity_in_the_UK	spent_his_gap_year_volunteering_with_a_conservation_charity_in_the_UK	3.05	na	n	a	change	8	6	6	6	Short	0
ID266	p27	27	23	0	1	HWM11.bmp	Kyle	is_a_publisher	is_a_keen_hockey_player	spent_his_gap_year_volunteering_with_a_conservation_charity_in_the_UK	never_misses_an_episode_of_the_Flight_of_the_Conchords	spent_his_gap_year_volunteering_with_a_conservation_charity_in_the_UK	3.05	an	a	n	change	6	6	7	7	Short	1
ID267	p27	27	23	0	1	HMW30.bmp	Andy	is_an_accountant	attends_a_boxing_club	volunteers_at_a_homeless_shelter	likes_Indian_food	volunteers_at_a_homeless_shelter	3.11	an	a	n	change	3	6	5	6	Short	0
ID268	p27	27	23	0	1	HMW9.bmp	John	works_in_graphic_design	enjoys_gymnastics	volunteers_at_a_'homework_club'_for_school_children	likes_dancing_to_house_music	volunteers_at_a_'homework_club'_for_school_children	3.11	an	a	n	change	6	5	2	3	Short	-2
ID269	p27	27	23	0	1	HMW28.bmp	Keith	works_in_sales	is_a_keen_rock_climber	likes_dancing_to_house_music	volunteers_at_a_'homework_club'_for_school_children	volunteers_at_a_'homework_club'_for_school_children	3.11	na	n	a	change	3	3	5	4	Short	1
ID270	p27	27	23	0	1	HMW66.bmp	Robbie	is_an_insurance_salesman	has_been_kickboxing_for_18_months	likes_Indian_food	volunteers_at_a_homeless_shelter	volunteers_at_a_homeless_shelter	3.11	na	n	a	change	4	6	6	6	Short	0
ID271	p27	27	23	0	1	HMW46.bmp	Phil	works_in_journalism	enjoys_swimming	likes_listening_to_bhangra	volunteers_to_help_recent_immigrants_to_the_UK_to_learn_English	volunteers_to_help_recent_immigrants_to_the_UK_to_learn_English	3.17	na	n	a	change	4	3	7	5	Short	2
ID272	p27	27	23	0	1	HMW15.bmp	Scott	works_in_development	plays_for_his_local_Aussie-rules_football_team	volunteers_to_help_recent_immigrants_to_the_UK_to_learn_English	likes_listening_to_bhangra	volunteers_to_help_recent_immigrants_to_the_UK_to_learn_English	3.17	an	a	n	change	8	6	5	6	Short	0
ID273	p27	27	23	0	1	HMW69.bmp	Alasdair	is_a_copy_editor	has_been_doing_judo_for_4_years	loves_Chinese_food	records_a_'talking_newspaper'_service_for_blind_and_partially-sighted_people	records_a_'talking_newspaper'_service_for_blind_and_partially-sighted_people	3.4	na	n	a	change	4	3	6	5	Short	2
ID274	p27	27	23	0	1	HMW5.bmp	Peter	is_a_retail_manager	plays_rugby_league	records_a_'talking_newspaper'_service_for_blind_and_partially-sighted_people	loves_Chinese_food	records_a_'talking_newspaper'_service_for_blind_and_partially-sighted_people	3.4	an	a	n	change	6	4	6	5	Short	1
ID275	p27	27	23	0	1	HMA1.bmp	Craig	is_a_civil_servant	goes_diving_regularly	is_really_into_playing_on_his_Wii	volunteers_to_help_local_school_children_with_their_reading	volunteers_to_help_local_school_children_with_their_reading	3.78	na	n	a	change	3	3	7	5	Short	2
ID276	p27	27	23	0	1	HMW2.bmp	Harry	works_in_the_civil_service	goes_cross-country_running	volunteers_to_help_local_school_children_with_their_reading	is_really_into_playing_on_his_Wii	volunteers_to_help_local_school_children_with_their_reading	3.78	an	a	n	change	4	3	3	4	Short	1
ID277	p27	27	23	0	1	HWM14.bmp	Daniel	is_a_recruitment_officer	has_regular_squash_games	likes_his_Xbox	regularly_looks_after_the_children_of_a_relative_with_multiple_sclerosis	regularly_looks_after_the_children_of_a_relative_with_multiple_sclerosis	4.25	na	n	a	change	2	2	6	6	Short	4
ID278	p27	27	23	0	1	HMW3.bmp	David	is_a_graphic_designer	goes_snowboarding	regularly_looks_after_the_children_of_a_relative_with_multiple_sclerosis	likes_his_Xbox	regularly_looks_after_the_children_of_a_relative_with_multiple_sclerosis	4.25	an	a	n	change	7	6	3	4	Short	-2
ID395	p111	111	23	1	1	HMW32.bmp	Mark	works_in_human_resources	has_been_kickboxing_for_18_months	is_really_into_playing_on_his_Wii	pays_for_his_niece_to_attend_university	pays_for_his_niece_to_attend_university	1.91	na	n	a	change	1	1	1	1	Short	0
ID396	p111	111	23	1	1	HMW.bmp	Oliver	is_a_civil_servant	attends_a_ju_jitsu_club	pays_for_his_niece_to_attend_university	is_really_into_playing_on_his_Wii	pays_for_his_niece_to_attend_university	1.91	an	a	n	change	1	1	1	1	Short	0
ID397	p111	111	23	1	1	HMW69.bmp	Neil	is_a_procurement_manager	plays_lacrosse	sponsors_a_Ugandan_child_to_attend_school	enjoys_playing_with_his_PS3	sponsors_a_Ugandan_child_to_attend_school	1.95	an	a	n	change	4	4	4	5	Short	1
ID398	p111	111	23	1	1	HMW25.bmp	Tony	works_in_development	has_been_doing_judo_for_4_years	enjoys_playing_with_his_PS3	sponsors_a_Ugandan_child_to_attend_school	sponsors_a_Ugandan_child_to_attend_school	1.95	na	n	a	change	4	3	7	5	Short	2
ID399	p111	111	23	1	1	HMW8.bmp	Graham	is_a_mechanical_engineer	enjoys_swimming	likes_Indian_food	has_been_helping_to_maintain_a_nature_reserve	has_been_helping_to_maintain_a_nature_reserve	2.17	na	n	a	change	4	4	4	3	Short	-1
ID400	p111	111	23	1	1	HMW2.bmp	Luke	is_an_electrical_engineer	enjoys_playing_table_tennis	has_been_helping_to_maintain_a_nature_reserve	likes_Indian_food	has_been_helping_to_maintain_a_nature_reserve	2.17	an	a	n	change	1	1	1	1	Short	0
ID401	p111	111	23	1	1	HWM16.bmp	Daniel	is_a_development_officer	loves_to_play_football	is_a_massive_fan_of_Heroes	volunteers_to_teach_a_trade_to_mentally_disabled_people_to_help_them_find_employment	volunteers_to_teach_a_trade_to_mentally_disabled_people_to_help_them_find_employment	2.21	na	n	a	change	2	2	1	2	Short	0
ID402	p111	111	23	1	1	HMW89.bmp	Harry	works_in_project_management	enjoys_ultimate_frisbee	volunteers_to_teach_his_trade_to_mentally_disabled_people_to_help_them_find_employment	is_a_massive_fan_of_Heroes	volunteers_to_teach_his_trade_to_mentally_disabled_people_to_help_them_find_employment	2.21	an	a	n	change	2	2	2	2	Short	0
ID403	p111	111	23	1	1	HMW26.bmp	James	works_in_journalism	goes_jogging	is_a_volunteer_coastguard	last_watched_Duplicity_at_the_cinema	is_a_volunteer_coastguard	2.91	an	a	n	change	3	2	6	7	Short	5
ID404	p111	111	23	1	1	HMA2.bmp	Paul	works_in_a_bank	attends_a_kendo_club	last_watched_Duplicity_at_the_cinema	is_a_volunteer_coastguard	is_a_volunteer_coastguard	2.91	na	n	a	change	1	1	2	2	Short	1
ID405	p111	111	23	1	1	HMW73.bmp	Alex	is_a_retail_manager	has_played_ice_hockey_for_3_years	enjoys_watching_the_Simpsons	is_an_unpaid_mentor_for_disruptive_children_at_a_local_school	is_an_unpaid_mentor_for_disruptive_children_at_a_local_school	2.92	na	n	a	change	4	7	8	6	Short	-1
ID406	p111	111	23	1	1	HMW66.bmp	Nick	is_a_publisher	goes_hiking_as_often_as_possible	is_an_unpaid_mentor_for_disruptive_children_at_a_local_school	enjoys_watching_the_Simpsons	is_an_unpaid_mentor_for_disruptive_children_at_a_local_school	2.92	an	a	n	change	8	7	7	5	Short	-2
ID407	p111	111	23	1	1	HWM11.bmp	Keith	works_in_insurance	has_been_fencing_for_2_years	last_saw_Batman_Forever_at_the_cinema	spent_his_gap_year_volunteering_with_a_conservation_charity_in_the_UK	spent_his_gap_year_volunteering_with_a_conservation_charity_in_the_UK	3.05	na	n	a	change	1	1	2	2	Short	1
ID408	p111	111	23	1	1	HMW22.bmp	Matthew	is_a_journalist	plays_rugby_league	spent_his_gap_year_volunteering_with_a_conservation_charity_in_the_UK	last_saw_Batman_Forever_at_the_cinema	spent_his_gap_year_volunteering_with_a_conservation_charity_in_the_UK	3.05	an	a	n	change	5	4	5	4	Short	0
ID409	p111	111	23	1	1	HMW28.bmp	Andy	works_in_electrical_engineering	enjoys_archery	really_likes_Torchwood	volunteers_at_a_homeless_shelter	volunteers_at_a_homeless_shelter	3.11	na	n	a	change	2	2	2	1	Short	-1
ID410	p111	111	23	1	1	HMW44.bmp	Tom	works_in_accountancy	attends_a_karate_club	volunteers_at_a_homeless_shelter	really_likes_Torchwood	volunteers_at_a_homeless_shelter	3.11	an	a	n	change	8	7	7	4	Short	-3
ID411	p111	111	23	1	1	HWM18.bmp	Jack	works_in_sales	has_regular_squash_games	likes_his_Xbox	recently_organised_a_litter_pick_in_a_local_park	recently_organised_a_litter_pick_in_a_local_park	3.3	na	n	a	change	1	1	1	2	Short	1
ID412	p111	111	23	1	1	HMA1.bmp	Ronan	is_a_graphic_designer	enjoys_kabaddi	recently_organised_a_litter_pick_in_a_local_park	likes_his_Xbox	recently_organised_a_litter_pick_in_a_local_park	3.3	an	a	n	change	1	1	1	1	Short	0
ID413	p111	111	23	1	1	HMW38.bmp	Gary	works_in_the_civil_service	plays_badminton	likes_dancing_to_house_music	regularly_looks_after_the_children_of_a_relative_with_multiple_sclerosis	regularly_looks_after_the_children_of_a_relative_with_multiple_sclerosis	4.25	na	n	a	change	4	4	5	4	Short	0
ID414	p111	111	23	1	1	HWM14.bmp	Sam	is_a_financial_assistant	enjoys_kite_surfing	regularly_looks_after_the_children_of_a_relative_with_multiple_sclerosis	likes_dancing_to_house_music	regularly_looks_after_the_children_of_a_relative_with_multiple_sclerosis	4.25	an	a	n	change	7	6	3	5	Short	-1
