# Supplementary material for: Selflessness is sexy: reported helping behaviour increases desirability of men and women as long-term sexual partners
Source: BMC Evol Biol. 2013 Sep 3;13:182. doi: 10.1186/1471-2148-13-182 (PMC3851331; doi:10.1186/1471-2148-13-182)
Supplement: Additional file 3 — Data supplement. [file 1471-2148-13-182-S3.zip › womenchange_U23_corr_R_code_FINAL+row_ID.R]

#CLEAR CONSOLE
rm(list=ls())

#LOAD LIBRARY AND DATA
library(lme4)
womenU23<-read.table("~/SkyDrive/People/Freya/Womenchange_correct_u23.txt", header=T)
names(womenU23)


#BUILD FULL MODEL
#full model (includes 2-way interactions between t2_condition & focal_RL and between t2_condition & zskew)

mod<-lmer(t2_minus_t1 ~ t2_condition + focal_RL + zskew + (t2_condition * focal_RL) + (t2_condition * zskew) + (1|participant_ID/row_ID), womenU23, REML=FALSE)

summary(mod)

#TEST 2-WAY INTERACTIONS
#TEST t2_condition*zskew interaction

mod1<-lmer(t2_minus_t1 ~ t2_condition + focal_RL + zskew + (t2_condition * focal_RL) + (1|participant_ID/row_ID), womenU23, REML=FALSE)
anova(mod,mod1)

#t2_condition* zskew interaction NOT significant, chisq = 0.2928, p = 0.5884
# TEST t2_condition*focal_RL interaction

mod2<-lmer(t2_minus_t1 ~ t2_condition + focal_RL + zskew + (t2_condition * zskew) + (1|participant_ID/row_ID), womenU23, REML=FALSE)
anova(mod,mod2)

# t2_condition*focal_RL interaction highly significant, chisq = 16.524, p <0.0001
# Thus minimal adequate model is:

modmin<-lmer(t2_minus_t1 ~ t2_condition + focal_RL + zskew + (t2_condition * focal_RL) + (1|participant_ID/row_ID), womenU23)

summary (modmin)

# Get Least Square means

library(MASS)
library(parallel)
library(pbkrtest)
library(lsmeans)

lsmeans(modmin, pairwise ~  t2_condition*focal_RL)
